# Supplementary material for: Dibromidobis{1-[4-(pyridin-4-yl)phen­yl]ethanone-κN}mercury(II)
Source: Acta Crystallogr Sect E Struct Rep Online. 2011 Nov 30;67(Pt 12):m1849. doi: 10.1107/S1600536811049993 (PMC3238744; doi:10.1107/S1600536811049993)
Supplement: Supplementary file 1 [file e-67-m1849-sup1.cif]

##############################################################################
#                                                                            #
# This CIF contains the data in a paper accepted for publication in          #
# Acta Crystallographica Section E. It conforms to the requirements of       #
# Notes for Authors for Acta Crystallographica Section E, and has been       #
# peer reviewed under the auspices of the IUCr Commission on Journals.       #
#                                                                            #
# Full details of the Crystallographic Information File format               #
# are given in the paper "The Crystallographic Information File (CIF):       #
# a New Standard Archive File for Crystallography" by S. R. Hall, F. H.      #
# Allen and I. D. Brown [Acta Cryst. (1991), A47, 655-685].                  #
#                                                                            #
# The current version of the core CIF dictionary is obtainable from          #
# ftp://ftp.iucr.org/pub/cif_core.dic.                                       #
#                                                                            #
# Software is freely available for graphical display of the structure(s)     #
# in this CIF. For information consult the CIF software page                 #
# http://www.iucr.org/resources/cif/software.                                #
#                                                                            #
# This file may be used for bona fide research purposes within the           #
# scientific community so long as proper attribution is given to the journal # 
# article from which it was obtained.                                        #
#                                                                            #
##############################################################################
data_global
_audit_creation_method     'from SHELXL-97 CIF and IUCr SHELXL97-template'
_journal_date_recd_electronic     2011-10-07
_journal_date_accepted     2011-11-22
_journal_name_full     'Acta Crystallographica, Section E'
_journal_year     2011
_journal_volume     67
_journal_issue     12
_journal_page_first     m1849
_journal_page_last     m1849
_journal_paper_category     QM
_journal_paper_doi     10.1107/S1600536811049993
_journal_coeditor_code     BH2387
_publ_contact_author_name     'Wen-Shen Zhang'
_publ_contact_author_address
;
Shandong Nonmetallic Material Iinstitute,
Jinan 250031
People's Republic of China
;
_publ_contact_author_email     speed369@163.com
_publ_contact_author_fax     086-0531-86182540
_publ_contact_author_phone     086-0531-86182540
_publ_section_title
;
Dibromidobis{1-[4-(pyridin-4-yl)phenyl]ethanone-\k<i>N</i>}mercury(II)
;
loop_
    _publ_author_name
    _publ_author_footnote
    _publ_author_address
    "Zhang, Wen-Shen" .
;
Shandong Nonmetallic Material Institute
Jinan 250031
People's Republic of China
;
    "Liu, Zhi-Juan" .
;
Shandong Nonmetallic Material Institute
Jinan 250031
People's Republic of China
;
    "Xu, Feng" .
;
Shandong Nonmetallic Material Institute
Jinan 250031
People's Republic of China
;
    "Xun, Qi-Ning" .
;
Shandong Nonmetallic Material Institute
Jinan 250031
People's Republic of China
;
data_I
_chemical_name_systematic
;
Dibromidobis{1-[4-(pyridin-4-yl)phenyl]ethanone-\k<i>N</i>}mercury(II)
;
_chemical_name_common     ?
_chemical_formula_moiety     'C26 H22 Br2 Hg N2 O2'
_chemical_formula_sum     'C26 H22 Br2 Hg N2 O2'
_chemical_formula_iupac     '[Hg Br2 (C13 H11 N O)2]'
_chemical_formula_weight     754.87
_chemical_melting_point     ?
_symmetry_cell_setting     monoclinic
_symmetry_space_group_name_H-M     'C 2/c'
_symmetry_space_group_name_Hall     '-C 2yc'
loop_
    _symmetry_equiv_pos_as_xyz
    'x, y, z'
    '-x, y, -z+1/2'
    'x+1/2, y+1/2, z'
    '-x+1/2, y+1/2, -z+1/2'
    '-x, -y, -z'
    'x, -y, z-1/2'
    '-x+1/2, -y+1/2, -z'
    'x+1/2, -y+1/2, z-1/2'
_cell_length_a     16.656(6)
_cell_length_b     5.296(2)
_cell_length_c     29.442(11)
_cell_angle_alpha     90.00
_cell_angle_beta     102.453(6)
_cell_angle_gamma     90.00
_cell_volume     2535.8(16)
_cell_formula_units_Z     4
_cell_measurement_reflns_used     1208
_cell_measurement_theta_min     2.504
_cell_measurement_theta_max     18.548
_cell_measurement_temperature     298(2)
_exptl_crystal_description     block
_exptl_crystal_colour     colourless
_exptl_crystal_size_max     0.15
_exptl_crystal_size_mid     0.15
_exptl_crystal_size_min     0.15
_exptl_crystal_density_diffrn     1.977
_exptl_crystal_density_meas     ?
_exptl_crystal_density_method     'not measured'
_exptl_crystal_F_000     1432
_exptl_absorpt_coefficient_mu     9.246
_exptl_absorpt_correction_type     multi-scan
_exptl_absorpt_process_details     '(SADABS; Bruker, 2003)'
_exptl_absorpt_correction_T_min     0.3376
_exptl_absorpt_correction_T_max     0.3376
_exptl_special_details     ?
_diffrn_ambient_temperature     298(2)
_diffrn_radiation_type     MoK\a
_diffrn_radiation_wavelength     0.71073
_diffrn_radiation_source     'fine-focus sealed tube'
_diffrn_radiation_monochromator     graphite
_diffrn_measurement_device_type     'Bruker SMART APEX'
_diffrn_measurement_method     '\f and \w scans'
_diffrn_detector_area_resol_mean     ?
_diffrn_reflns_number     6208
_diffrn_reflns_av_R_equivalents     0.0469
_diffrn_reflns_av_sigmaI/netI     0.0640
_diffrn_reflns_theta_min     2.50
_diffrn_reflns_theta_max     25.49
_diffrn_reflns_theta_full     25.49
_diffrn_measured_fraction_theta_max     0.994
_diffrn_measured_fraction_theta_full     0.994
_diffrn_reflns_limit_h_min     -17
_diffrn_reflns_limit_h_max     20
_diffrn_reflns_limit_k_min     -6
_diffrn_reflns_limit_k_max     6
_diffrn_reflns_limit_l_min     -35
_diffrn_reflns_limit_l_max     30
_diffrn_standards_number     ?
_diffrn_standards_interval_count     ?
_diffrn_standards_interval_time     ?
_diffrn_standards_decay_%     ?
_refine_special_details     ?
_reflns_number_total     2358
_reflns_number_gt     1339
_reflns_threshold_expression     I>2\s(I)
_refine_ls_structure_factor_coef     Fsqd
_refine_ls_matrix_type     full
_refine_ls_R_factor_all     0.1042
_refine_ls_R_factor_gt     0.0520
_refine_ls_wR_factor_gt     0.1141
_refine_ls_wR_factor_ref     0.1305
_refine_ls_goodness_of_fit_ref     0.993
_refine_ls_restrained_S_all     1.005
_refine_ls_number_reflns     2358
_refine_ls_number_parameters     151
_refine_ls_number_restraints     25
_refine_ls_number_constraints     0
_refine_ls_hydrogen_treatment     constr
_refine_ls_weighting_scheme     calc
_refine_ls_weighting_details
                 'calc w=1/[\s^2^(Fo^2^)+(0.0626P)^2^] where P=(Fo^2^+2Fc^2^)/3'
_atom_sites_solution_hydrogens     geom
_atom_sites_solution_primary     direct
_atom_sites_solution_secondary     difmap
_refine_ls_shift/su_max     0.001
_refine_ls_shift/su_mean     0.000
_refine_diff_density_max     1.028
_refine_diff_density_min     -0.412
_refine_ls_extinction_method     none
_refine_ls_extinction_coef     ?
loop_
    _atom_type_symbol
    _atom_type_description
    _atom_type_scat_dispersion_real
    _atom_type_scat_dispersion_imag
    _atom_type_scat_source
    'C' 'C' 0.0033 0.0016
                         'International Tables Vol C Tables 4.2.6.8 and 6.1.1.4'
    'H' 'H' 0.0000 0.0000
                         'International Tables Vol C Tables 4.2.6.8 and 6.1.1.4'
    'N' 'N' 0.0061 0.0033
                         'International Tables Vol C Tables 4.2.6.8 and 6.1.1.4'
    'O' 'O' 0.0106 0.0060
                         'International Tables Vol C Tables 4.2.6.8 and 6.1.1.4'
    'Br' 'Br' -0.2901 2.4595
                         'International Tables Vol C Tables 4.2.6.8 and 6.1.1.4'
    'Hg' 'Hg' -2.3894 9.2266
                         'International Tables Vol C Tables 4.2.6.8 and 6.1.1.4'
_computing_data_collection     'SMART (Bruker, 2003)'
_computing_cell_refinement     'SAINT (Bruker, 2003)'
_computing_data_reduction     'SAINT (Bruker, 2003)'
_computing_structure_solution     'SHELXS97 (Sheldrick, 2008)'
_computing_structure_refinement     'SHELXL97 (Sheldrick, 2008)'
_computing_molecular_graphics     'SHELXTL (Sheldrick, 2008)'
_computing_publication_material     'SHELXTL (Sheldrick, 2008)'
loop_
    _atom_site_type_symbol
    _atom_site_label
    _atom_site_fract_x
    _atom_site_fract_y
    _atom_site_fract_z
    _atom_site_U_iso_or_equiv
    _atom_site_adp_type
    _atom_site_calc_flag
    _atom_site_refinement_flags
    _atom_site_occupancy
    _atom_site_symmetry_multiplicity
    _atom_site_disorder_assembly
    _atom_site_disorder_group
    Br Br1 1.09304(9) 1.3414(3) 0.69925(5) 0.1331(5) Uani d . 1 1 . .
    C C1 0.9296(7) 0.848(2) 0.6587(5) 0.114(4) Uani d . 1 1 . .
    H H1 0.9746 0.9148 0.6488 0.137 Uiso calc R 1 1 . .
    C C2 0.8806(8) 0.675(2) 0.6305(5) 0.115(4) Uani d U 1 1 . .
    H H2 0.8933 0.6333 0.6021 0.138 Uiso calc R 1 1 . .
    C C3 0.8158(5) 0.5649(18) 0.6421(3) 0.069(2) Uani d . 1 1 . .
    C C4 0.8052(8) 0.640(3) 0.6837(5) 0.118(4) Uani d U 1 1 . .
    H H4 0.7634 0.5656 0.6955 0.142 Uiso calc R 1 1 . .
    C C5 0.8535(8) 0.823(3) 0.7101(4) 0.120(4) Uani d . 1 1 . .
    H H5 0.8398 0.8759 0.7376 0.145 Uiso calc R 1 1 . .
    C C6 0.7626(6) 0.3795(17) 0.6137(3) 0.073(2) Uani d . 1 1 . .
    C C7 0.7812(8) 0.257(2) 0.5769(5) 0.123(4) Uani d U 1 1 . .
    H H7 0.8308 0.2937 0.5688 0.147 Uiso calc R 1 1 . .
    C C8 0.7310(8) 0.081(3) 0.5511(5) 0.130(5) Uani d . 1 1 . .
    H H8 0.7470 0.0032 0.5262 0.156 Uiso calc R 1 1 . .
    C C9 0.6581(6) 0.0203(17) 0.5617(3) 0.079(3) Uani d . 1 1 . .
    C C10 0.6395(8) 0.137(2) 0.5987(5) 0.112(4) Uani d . 1 1 . .
    H H10 0.5907 0.0956 0.6075 0.134 Uiso calc R 1 1 . .
    C C11 0.6896(8) 0.313(2) 0.6235(5) 0.118(4) Uani d . 1 1 . .
    H H11 0.6732 0.3910 0.6483 0.142 Uiso calc R 1 1 . .
    C C12 0.6030(7) -0.170(2) 0.5337(4) 0.103(3) Uani d U 1 1 . .
    C C13 0.5286(8) -0.260(2) 0.5499(5) 0.122(4) Uani d U 1 1 . .
    H H13A 0.4970 -0.3703 0.5269 0.183 Uiso calc R 1 1 . .
    H H13B 0.4956 -0.1182 0.5546 0.183 Uiso calc R 1 1 . .
    H H13C 0.5455 -0.3508 0.5786 0.183 Uiso calc R 1 1 . .
    Hg Hg1 1.0000 1.21208(11) 0.7500 0.0886(3) Uani d S 1 2 . .
    N N1 0.9161(5) 0.9236(15) 0.6984(3) 0.080(2) Uani d . 1 1 . .
    O O1 0.6156(6) -0.2498(18) 0.4976(4) 0.147(4) Uani d . 1 1 . .
loop_
    _atom_site_aniso_label
    _atom_site_aniso_U_11
    _atom_site_aniso_U_22
    _atom_site_aniso_U_33
    _atom_site_aniso_U_12
    _atom_site_aniso_U_13
    _atom_site_aniso_U_23
    Br1 0.1385(11) 0.1556(13) 0.1188(11) -0.0357(9) 0.0583(8) 0.0154(9)
    C1 0.106(9) 0.126(10) 0.128(11) -0.044(7) 0.062(8) -0.044(8)
    C2 0.120(7) 0.128(7) 0.113(7) -0.019(6) 0.059(6) -0.028(6)
    C3 0.070(6) 0.082(6) 0.058(6) 0.002(5) 0.021(5) 0.011(5)
    C4 0.112(7) 0.150(8) 0.102(7) -0.031(6) 0.042(6) -0.003(6)
    C5 0.108(9) 0.175(12) 0.085(8) -0.053(9) 0.035(7) -0.031(8)
    C6 0.079(6) 0.067(6) 0.071(6) 0.005(5) 0.012(5) 0.003(5)
    C7 0.100(7) 0.146(8) 0.130(8) -0.023(6) 0.040(6) -0.036(7)
    C8 0.100(9) 0.166(12) 0.133(11) -0.033(9) 0.044(8) -0.052(10)
    C9 0.086(7) 0.077(6) 0.070(7) 0.000(5) 0.008(5) 0.006(5)
    C10 0.109(9) 0.123(9) 0.115(10) -0.035(8) 0.049(8) -0.006(8)
    C11 0.119(10) 0.131(10) 0.113(10) -0.045(8) 0.042(8) -0.048(8)
    C12 0.116(9) 0.101(8) 0.087(8) -0.008(7) 0.008(7) -0.004(7)
    C13 0.130(10) 0.121(9) 0.111(9) -0.050(8) 0.019(7) -0.006(7)
    Hg1 0.0841(4) 0.1019(5) 0.0846(5) 0.000 0.0283(3) 0.000
    N1 0.071(5) 0.096(6) 0.074(6) -0.001(4) 0.016(4) -0.007(5)
    O1 0.153(8) 0.178(9) 0.110(7) -0.043(6) 0.031(6) -0.048(6)
_geom_special_details     ?
loop_
    _geom_bond_atom_site_label_1
    _geom_bond_atom_site_label_2
    _geom_bond_site_symmetry_2
    _geom_bond_distance
    _geom_bond_publ_flag
    Br1 Hg1 . 2.4701(14) ?
    C1 N1 . 1.301(13) ?
    C1 C2 . 1.381(16) ?
    C1 H1 . 0.9300 ?
    C2 C3 . 1.335(13) ?
    C2 H2 . 0.9300 ?
    C3 C4 . 1.336(14) ?
    C3 C6 . 1.459(12) ?
    C4 C5 . 1.388(16) ?
    C4 H4 . 0.9300 ?
    C5 N1 . 1.282(13) ?
    C5 H5 . 0.9300 ?
    C6 C11 . 1.356(14) ?
    C6 C7 . 1.356(15) ?
    C7 C8 . 1.364(16) ?
    C7 H7 . 0.9300 ?
    C8 C9 . 1.357(14) ?
    C8 H8 . 0.9300 ?
    C9 C10 . 1.346(14) ?
    C9 C12 . 1.487(14) ?
    C10 C11 . 1.355(16) ?
    C10 H10 . 0.9300 ?
    C11 H11 . 0.9300 ?
    C12 O1 . 1.203(14) ?
    C12 C13 . 1.498(17) ?
    C13 H13A . 0.9600 ?
    C13 H13B . 0.9600 ?
    C13 H13C . 0.9600 ?
    Hg1 N1 . 2.383(8) ?
    Hg1 N1 2_756 2.383(8) ?
    Hg1 Br1 2_756 2.4701(14) ?
loop_
    _geom_angle_atom_site_label_1
    _geom_angle_atom_site_label_2
    _geom_angle_atom_site_label_3
    _geom_angle_site_symmetry_1
    _geom_angle_site_symmetry_3
    _geom_angle
    _geom_angle_publ_flag
    N1 C1 C2 . . 123.4(10) ?
    N1 C1 H1 . . 118.3 ?
    C2 C1 H1 . . 118.3 ?
    C3 C2 C1 . . 122.8(11) ?
    C3 C2 H2 . . 118.6 ?
    C1 C2 H2 . . 118.6 ?
    C2 C3 C4 . . 112.3(10) ?
    C2 C3 C6 . . 124.9(9) ?
    C4 C3 C6 . . 122.7(9) ?
    C3 C4 C5 . . 123.2(11) ?
    C3 C4 H4 . . 118.4 ?
    C5 C4 H4 . . 118.4 ?
    N1 C5 C4 . . 123.0(11) ?
    N1 C5 H5 . . 118.5 ?
    C4 C5 H5 . . 118.5 ?
    C11 C6 C7 . . 114.5(10) ?
    C11 C6 C3 . . 121.0(9) ?
    C7 C6 C3 . . 124.4(10) ?
    C6 C7 C8 . . 123.6(12) ?
    C6 C7 H7 . . 118.2 ?
    C8 C7 H7 . . 118.2 ?
    C9 C8 C7 . . 120.4(12) ?
    C9 C8 H8 . . 119.8 ?
    C7 C8 H8 . . 119.8 ?
    C10 C9 C8 . . 116.7(10) ?
    C10 C9 C12 . . 122.5(11) ?
    C8 C9 C12 . . 120.8(11) ?
    C9 C10 C11 . . 122.0(11) ?
    C9 C10 H10 . . 119.0 ?
    C11 C10 H10 . . 119.0 ?
    C10 C11 C6 . . 122.7(11) ?
    C10 C11 H11 . . 118.6 ?
    C6 C11 H11 . . 118.6 ?
    O1 C12 C9 . . 121.4(12) ?
    O1 C12 C13 . . 118.9(11) ?
    C9 C12 C13 . . 119.6(11) ?
    C12 C13 H13A . . 109.5 ?
    C12 C13 H13B . . 109.5 ?
    H13A C13 H13B . . 109.5 ?
    C12 C13 H13C . . 109.5 ?
    H13A C13 H13C . . 109.5 ?
    H13B C13 H13C . . 109.5 ?
    N1 Hg1 N1 . 2_756 100.3(4) ?
    N1 Hg1 Br1 . . 98.7(2) ?
    N1 Hg1 Br1 2_756 . 101.8(2) ?
    N1 Hg1 Br1 . 2_756 101.8(2) ?
    N1 Hg1 Br1 2_756 2_756 98.7(2) ?
    Br1 Hg1 Br1 . 2_756 147.81(9) ?
    C5 N1 C1 . . 115.1(9) ?
    C5 N1 Hg1 . . 119.5(7) ?
    C1 N1 Hg1 . . 125.3(7) ?
loop_
    _geom_torsion_atom_site_label_1
    _geom_torsion_atom_site_label_2
    _geom_torsion_atom_site_label_3
    _geom_torsion_atom_site_label_4
    _geom_torsion_site_symmetry_1
    _geom_torsion_site_symmetry_2
    _geom_torsion_site_symmetry_3
    _geom_torsion_site_symmetry_4
    _geom_torsion
    _geom_torsion_publ_flag
    N1 C1 C2 C3 . . . . -2(2) ?
    C1 C2 C3 C4 . . . . -0.6(19) ?
    C1 C2 C3 C6 . . . . -179.5(12) ?
    C2 C3 C4 C5 . . . . 4(2) ?
    C6 C3 C4 C5 . . . . -177.4(12) ?
    C3 C4 C5 N1 . . . . -5(2) ?
    C2 C3 C6 C11 . . . . -167.2(12) ?
    C4 C3 C6 C11 . . . . 14.0(16) ?
    C2 C3 C6 C7 . . . . 14.3(16) ?
    C4 C3 C6 C7 . . . . -164.5(12) ?
    C11 C6 C7 C8 . . . . 1(2) ?
    C3 C6 C7 C8 . . . . 179.1(12) ?
    C6 C7 C8 C9 . . . . 0(2) ?
    C7 C8 C9 C10 . . . . -1(2) ?
    C7 C8 C9 C12 . . . . 179.9(12) ?
    C8 C9 C10 C11 . . . . 2(2) ?
    C12 C9 C10 C11 . . . . -179.1(12) ?
    C9 C10 C11 C6 . . . . -2(2) ?
    C7 C6 C11 C10 . . . . 0(2) ?
    C3 C6 C11 C10 . . . . -178.3(12) ?
    C10 C9 C12 O1 . . . . 170.9(13) ?
    C8 C9 C12 O1 . . . . -10.3(18) ?
    C10 C9 C12 C13 . . . . -7.3(16) ?
    C8 C9 C12 C13 . . . . 171.5(12) ?
    C4 C5 N1 C1 . . . . 3(2) ?
    C4 C5 N1 Hg1 . . . . -175.1(11) ?
    C2 C1 N1 C5 . . . . 1(2) ?
    C2 C1 N1 Hg1 . . . . 178.0(10) ?
    N1 Hg1 N1 C5 2_756 . . . 81.6(9) ?
    Br1 Hg1 N1 C5 . . . . -174.7(9) ?
    Br1 Hg1 N1 C5 2_756 . . . -19.6(9) ?
    N1 Hg1 N1 C1 2_756 . . . -95.9(10) ?
    Br1 Hg1 N1 C1 . . . . 7.9(10) ?
    Br1 Hg1 N1 C1 2_756 . . . 162.9(9) ?
loop_
    _geom_hbond_atom_site_label_D
    _geom_hbond_atom_site_label_H
    _geom_hbond_atom_site_label_A
    _geom_hbond_site_symmetry_A
    _geom_hbond_distance_DH
    _geom_hbond_distance_HA
    _geom_hbond_distance_DA
    _geom_hbond_angle_DHA
    C10 H10 Br1 3_435 0.93 3.01 3.579(13) 121
_iucr_refine_instructions_details
;
TITL 1 in C2/c
CELL 0.71073  16.6559   5.2957  29.4420  90.000 102.453  90.000
ZERR   4.00   0.0059   0.0020   0.0108   0.000   0.006   0.000
LATT 7
SYMM -X, Y, 0.5-Z
SFAC C  H  N  O  Br Hg
UNIT 104 88 8 8 8 4
OMIT  -3.00  51.00
L.S. 40
ACTA
BOND $H
FMAP 2
PLAN 20
size 0.15 0.15 0.15
isor 0.01 C2 C7 C4
simu 0.02 C12 C13
delu 0.02 C12 C13
htab
conf
WGHT  0.062600  0.000000
FVAR  0.152980
Br1    5   1.093041  1.341403  0.699254 11.000000  0.138530  0.155650 =
           0.118780  0.015390  0.058250 -0.035700
C1     1   0.929619  0.848396  0.658662 11.000000  0.106190  0.125790 =
           0.127540 -0.043600  0.061700 -0.044120
AFIX 43
H1     2   0.974621  0.914793  0.648752 11.000000 -1.200000
AFIX 0
C2     1   0.880621  0.675097  0.630450 11.000000  0.120430  0.128240 =
           0.112690 -0.028470  0.058580 -0.019070
AFIX 43
H2     2   0.893305  0.633341  0.602127 11.000000 -1.200000
AFIX 0
C3     1   0.815812  0.564859  0.642075 11.000000  0.070420  0.082340 =
           0.058370  0.010960  0.020910  0.002190
C4     1   0.805150  0.639846  0.683694 11.000000  0.111710  0.149830 =
           0.102180 -0.003330  0.042420 -0.030980
AFIX 43
H4     2   0.763360  0.565588  0.695520 11.000000 -1.200000
AFIX 0
C5     1   0.853463  0.823317  0.710142 11.000000  0.108070  0.174510 =
           0.085090 -0.031410  0.034550 -0.053110
AFIX 43
H5     2   0.839785  0.875928  0.737647 11.000000 -1.200000
AFIX 0
C6     1   0.762592  0.379488  0.613707 11.000000  0.078890  0.067190 =
           0.071370  0.002990  0.011870  0.005500
C7     1   0.781168  0.256516  0.576898 11.000000  0.099560  0.145730 =
           0.129840 -0.036140  0.040260 -0.023260
AFIX 43
H7     2   0.830815  0.293681  0.568780 11.000000 -1.200000
AFIX 0
C8     1   0.731045  0.081323  0.551127 11.000000  0.099840  0.166120 =
           0.133300 -0.051880  0.044200 -0.033210
AFIX 43
H8     2   0.746989  0.003237  0.526185 11.000000 -1.200000
AFIX 0
C9     1   0.658051  0.020264  0.561661 11.000000  0.085590  0.076620 =
           0.070030  0.005740  0.007570  0.000480
C10    1   0.639454  0.136941  0.598673 11.000000  0.109260  0.122740 =
           0.115050 -0.006080  0.048830 -0.034990
AFIX 43
H10    2   0.590711  0.095597  0.607473 11.000000 -1.200000
AFIX 0
C11    1   0.689566  0.312790  0.623509 11.000000  0.119370  0.130500 =
           0.113030 -0.048340  0.041670 -0.045090
AFIX 43
H11    2   0.673204  0.391015  0.648310 11.000000 -1.200000
AFIX 0
C12    1   0.602971 -0.170216  0.533728 11.000000  0.116430  0.100660 =
           0.086940 -0.003700  0.008290 -0.008020
C13    1   0.528595 -0.260489  0.549903 11.000000  0.130460  0.120720 =
           0.111120 -0.005800  0.018810 -0.050260
AFIX 137
H13A   2   0.497004 -0.370304  0.526854 11.000000 -1.500000
H13B   2   0.495592 -0.118185  0.554575 11.000000 -1.500000
H13C   2   0.545529 -0.350823  0.578646 11.000000 -1.500000
AFIX 0
Hg1    6   1.000000  1.212083  0.750000 10.500000  0.084090  0.101880 =
           0.084570  0.000000  0.028330  0.000000
N1     3   0.916057  0.923571  0.698402 11.000000  0.070730  0.095540 =
           0.074460 -0.006540  0.016240 -0.000540
O1     4   0.615620 -0.249815  0.497647 11.000000  0.152820  0.178120 =
           0.110170 -0.048400  0.031100 -0.043420
Q1     1   1.015200  1.300700  0.728400 11.000000  0.050000      1.03
Q2     1   0.959400  1.098500  0.734800 11.000000  0.050000      0.94
Q3     1   1.137200  1.255300  0.719900 11.000000  0.050000      0.74
Q4     1   1.086700  1.456900  0.717800 11.000000  0.050000      0.68
Q5     1   0.500000 -0.500000  0.500000 10.500000  0.050000      0.66
Q6     1   1.088100  1.168700  0.717300 11.000000  0.050000      0.63
Q7     1   1.054900  1.301800  0.690400 11.000000  0.050000      0.63
Q8     1   0.948800  1.361500  0.729900 11.000000  0.050000      0.62
Q9     1   1.041600  1.264400  0.683100 11.000000  0.050000      0.54
Q10    1   0.781100  0.768900  0.670700 11.000000  0.050000      0.38
Q11    1   1.124700  1.388200  0.680500 11.000000  0.050000      0.37
Q12    1   0.743800  0.409800  0.562100 11.000000  0.050000      0.36
Q13    1   0.695500  0.838600  0.660900 11.000000  0.050000      0.36
Q14    1   0.863400  0.742800  0.620700 11.000000  0.050000      0.33
Q15    1   0.839500  0.572000  0.693200 11.000000  0.050000      0.32
Q16    1   0.945000  0.742000  0.692200 11.000000  0.050000      0.27
Q17    1   0.781500  0.159700  0.589200 11.000000  0.050000      0.26
Q18    1   0.963800  1.211000  0.698100 11.000000  0.050000      0.26
Q19    1   0.744500  0.255500  0.638500 11.000000  0.050000      0.25
Q20    1   0.905000  0.598200  0.657200 11.000000  0.050000      0.24
hklf 4
END
;
