# Supplementary material for: Dibromidobis{1-[4-(pyridin-4-yl)phen­yl]ethanone-κN}mercury(II)
Source: Acta Crystallogr Sect E Struct Rep Online. 2011 Nov 30;67(Pt 12):m1849. doi: 10.1107/S1600536811049993 (PMC3238744; doi:10.1107/S1600536811049993)
Supplement: Supplementary file 2 [file e-67-m1849-Isup2.hkl]

# 
# h,k,l, Fc-squared, Fo-squared, sigma(Fo-squared) and status flag 
# 
data_I
_shelx_title ' 101216dm in C2/c' 
_shelx_refln_list_code          4 
_shelx_F_calc_maximum      591.04 
_exptl_crystal_F_000      1432.00 
_reflns_d_resolution_high  0.8256 
 
loop_ 
 _symmetry_equiv_pos_as_xyz 
 'x, y, z' 
 '-x, y, -z+1/2' 
 'x+1/2, y+1/2, z' 
 '-x+1/2, y+1/2, -z+1/2' 
 '-x, -y, -z' 
 'x, -y, z-1/2' 
 '-x+1/2, -y+1/2, -z' 
 'x+1/2, -y+1/2, z-1/2' 
 
_cell_length_a    16.6559 
_cell_length_b     5.2957 
_cell_length_c    29.4420 
_cell_angle_alpha  90.000 
_cell_angle_beta  102.453 
_cell_angle_gamma  90.000 
 
_shelx_F_squared_multiplier     1.000 
 
loop_ 
 _refln_index_h 
 _refln_index_k 
 _refln_index_l 
 _refln_F_squared_calc 
 _refln_F_squared_meas 
 _refln_F_squared_sigma 
 _refln_observed_status 
   2   0   0    70130.48    79557.74   2036.12 o 
   4   0   0     1043.07     1336.11    127.76 o 
   6   0   0     2617.62     2489.80    135.10 o 
   8   0   0    30804.44    31260.35    676.00 o 
  10   0   0    37236.58    35677.28    779.24 o 
  12   0   0    15250.18    14258.98   1004.54 o 
  14   0   0     2641.70     2855.52    399.51 o 
  16   0   0      698.39      646.05    350.80 o 
  18   0   0      294.90     -154.25    363.62 o 
   1   1   0     3271.59     3283.21    270.47 o 
   3   1   0    30635.00    35102.77    653.28 o 
   5   1   0     6477.19     7218.83    200.66 o 
   7   1   0     5012.10     4441.38    161.71 o 
   9   1   0       12.22       65.28    245.05 o 
  11   1   0       62.57      240.93    101.43 o 
  13   1   0      107.05      223.04    118.62 o 
  15   1   0      424.19      300.49    149.42 o 
  17   1   0       17.49      160.28    266.57 o 
  19   1   0       23.32       28.50    282.63 o 
   0   2   0    89158.10    96562.97   3745.12 o 
   2   2   0    43929.67    44978.85   1266.42 o 
   4   2   0     9762.38     9459.17    228.25 o 
   6   2   0     8883.41     8785.79    247.07 o 
   8   2   0    18846.15    18772.53    477.17 o 
  10   2   0    11778.73    10529.06    333.47 o 
  12   2   0     1129.29      918.27    151.44 o 
  14   2   0     1041.62     1062.57    164.47 o 
  16   2   0      499.43      603.51    198.86 o 
  18   2   0      265.71      264.06    525.56 o 
   1   3   0      523.04      296.18    108.99 o 
   3   3   0     7461.84     5804.36    199.69 o 
   5   3   0    18828.02    17690.63    489.74 o 
   7   3   0     6650.71     5590.33    644.00 o 
   9   3   0       34.03      174.23    127.38 o 
  11   3   0      223.21      196.51    164.51 o 
  13   3   0      526.03      386.61    169.31 o 
  15   3   0      459.16      112.90    182.66 o 
  17   3   0      124.58      110.94    195.56 o 
   0   4   0       94.80      -70.07    164.50 o 
   2   4   0     1140.03     1227.79    180.74 o 
   4   4   0     1866.58     2259.94    249.17 o 
   6   4   0     3007.88     3486.27    249.14 o 
   8   4   0      952.51     1275.03    211.17 o 
  10   4   0      198.14      351.42    177.02 o 
  12   4   0        8.60     -167.86    165.82 o 
  14   4   0       61.25      -65.11    223.52 o 
   1   5   0      625.09      520.80    147.69 o 
   3   5   0      874.31     1143.83    306.36 o 
   5   5   0     1158.77      969.07    309.78 o 
   7   5   0      264.28      381.85    185.62 o 
   9   5   0      153.87      -60.08    197.04 o 
  11   5   0       77.80      405.49    279.44 o 
   0   6   0        0.42      131.18    297.39 o 
   2   6   0        0.55      193.99    273.89 o 
   4   6   0       34.72      306.72    226.85 o 
   6   6   0        6.01      156.42    240.13 o 
 -19   1   1      391.70      569.41    448.43 o 
 -17   1   1      613.16      420.46    266.01 o 
 -15   1   1      772.58      934.33    208.44 o 
 -13   1   1     3198.31     3259.49    257.55 o 
 -11   1   1    11684.95    10431.55   1387.17 o 
  -9   1   1    40676.68    39519.80    735.66 o 
  -7   1   1    26670.74    26459.12    498.01 o 
  -5   1   1    11383.50    11567.50    297.23 o 
  -3   1   1     9309.54     9693.35    200.51 o 
  -1   1   1    86662.74   101827.56   2164.23 o 
   1   1   1   121931.91   144929.69   3914.27 o 
   3   1   1   256158.47   279076.38   5125.07 o 
   5   1   1     9105.30     8612.66    174.63 o 
   7   1   1     6631.70     6237.48    249.71 o 
   9   1   1    23815.18    21407.16    382.60 o 
  11   1   1    17628.25    16137.52    992.38 o 
  13   1   1     6101.84     5856.72    220.27 o 
  15   1   1      500.35      573.29    161.41 o 
  17   1   1      533.48      251.64    253.47 o 
  19   1   1      255.08      301.50    290.30 o 
 -18   2   1       95.66       70.28    201.74 o 
 -16   2   1      515.89      343.39    183.73 o 
 -14   2   1      200.48      256.19    160.84 o 
 -12   2   1      467.67      109.09    191.42 o 
 -10   2   1       11.30      -67.18    168.67 o 
  -8   2   1     1865.90     2017.75    146.49 o 
  -6   2   1    25331.38    25524.90    511.47 o 
  -4   2   1    25980.58    26499.01    520.00 o 
  -2   2   1     2753.84     2962.24    254.45 o 
   0   2   1     2942.13     2591.74    235.22 o 
   2   2   1      235.24      256.16     85.86 o 
   4   2   1    15475.24    14685.75    325.57 o 
   6   2   1    33055.52    31985.72    830.12 o 
   8   2   1     7029.61     5786.16    220.89 o 
  10   2   1     1048.34      939.67    129.97 o 
  12   2   1      914.33     1142.64    141.58 o 
  14   2   1      383.99      310.59    148.74 o 
  16   2   1      403.70      301.36    185.16 o 
  18   2   1      130.36      324.24    302.64 o 
 -17   3   1      167.89      218.56    196.75 o 
 -15   3   1      249.72      531.75    177.50 o 
 -13   3   1      450.64      770.26    208.84 o 
 -11   3   1     1873.93     2370.74    208.91 o 
  -9   3   1      803.53      750.48    146.82 o 
  -7   3   1     6599.21     6994.81    254.83 o 
  -5   3   1     7693.07     7201.26    222.70 o 
  -3   3   1     4163.59     4377.85    175.76 o 
  -1   3   1     9559.63     8229.68    615.28 o 
   1   3   1    13838.94    13642.65    468.09 o 
   3   3   1     4905.57     4552.18    177.39 o 
   5   3   1     5975.49     6449.16    253.84 o 
   7   3   1     3437.90     4018.83    265.41 o 
   9   3   1     5285.80     5500.21    253.40 o 
  11   3   1     1911.72     2304.19    374.21 o 
  13   3   1      481.55      489.83    159.47 o 
  15   3   1      160.31      -58.29    168.27 o 
  17   3   1       70.89      138.25    232.19 o 
 -14   4   1      463.02      364.50    257.01 o 
 -12   4   1      396.33      377.08    159.32 o 
 -10   4   1      417.92      461.20    179.96 o 
  -8   4   1      602.80      453.13    170.29 o 
  -6   4   1     1416.54     1048.64    179.37 o 
  -4   4   1     4341.31     3764.51    197.23 o 
  -2   4   1     4835.87     4298.09    203.16 o 
   0   4   1      937.95      630.87    154.24 o 
   2   4   1     1675.90     1538.27    180.48 o 
   4   4   1     3251.75     3142.35    177.85 o 
   6   4   1     2526.44     2542.65    458.69 o 
   8   4   1     1776.29     1664.09    169.72 o 
  10   4   1      346.71      110.52    156.86 o 
  12   4   1      171.69      133.08    206.69 o 
  14   4   1      161.78      175.90    329.39 o 
 -11   5   1        1.01     -229.11    198.73 o 
  -9   5   1        2.73     -207.10    187.93 o 
  -7   5   1      126.69       81.18    261.07 o 
  -5   5   1      268.60      185.87    234.15 o 
  -3   5   1      307.60      548.03    197.11 o 
  -1   5   1       26.37      -45.69    166.41 o 
   1   5   1       12.11      -71.63    156.97 o 
   3   5   1       71.76     -169.13    150.94 o 
   5   5   1      252.68      245.17    206.59 o 
   7   5   1      257.30      349.79    261.92 o 
   9   5   1       56.66      343.72    207.82 o 
  11   5   1        2.04       27.30    561.45 o 
  -6   6   1       80.34      220.90    226.77 o 
  -4   6   1      132.22      255.22    368.10 o 
  -2   6   1      134.63      477.70    318.75 o 
   0   6   1      241.78      504.04    227.17 o 
   2   6   1      126.47      -29.48    305.93 o 
   4   6   1      184.67      148.33    222.22 o 
   6   6   1       63.76     -114.51    302.52 o 
 -18   0   2      646.75      735.78    407.20 o 
 -16   0   2     1151.46      511.46    352.93 o 
 -14   0   2     2356.65     1809.96    356.35 o 
 -12   0   2    12494.31    11192.60    369.54 o 
 -10   0   2    38147.65    38050.24   1466.86 o 
  -8   0   2    16260.35    15685.31    479.42 o 
  -6   0   2    30739.38    30050.63    812.73 o 
  -4   0   2     1848.11     1749.13    140.79 o 
  -2   0   2    95973.13   105809.77   2693.05 o 
   2   0   2   200014.55   216525.00   5287.65 o 
   4   0   2    41070.07    39199.83   1315.04 o 
   6   0   2     2555.51     2283.76    142.19 o 
   8   0   2     8709.53     8113.13    230.74 o 
  10   0   2    23389.27    21519.61    718.88 o 
  12   0   2    15481.78    14434.34    548.84 o 
  14   0   2     4356.45     4188.64    452.49 o 
  16   0   2      961.41      708.43    358.06 o 
  18   0   2       69.03      294.82    390.96 o 
 -19   1   2        7.26      482.28    306.81 o 
 -17   1   2       28.64     -116.60    255.99 o 
 -15   1   2      818.30      425.67    152.33 o 
 -13   1   2      935.41      604.98    170.28 o 
 -11   1   2      329.25      313.13    232.56 o 
  -9   1   2       38.41       97.27    110.31 o 
  -7   1   2      880.23      752.54    116.31 o 
  -5   1   2    10824.63    10479.26    354.25 o 
  -3   1   2    30295.42    32476.54    527.98 o 
  -1   1   2     5353.60     5140.50    149.86 o 
   1   1   2      827.40      706.99     38.09 o 
   3   1   2    10232.34    10957.62    226.30 o 
   5   1   2     4145.82     4627.78    149.65 o 
   7   1   2    11628.76    10726.73    194.54 o 
   9   1   2     1216.68     1035.35     81.91 o 
  11   1   2      379.00      461.17    113.40 o 
  13   1   2      456.97      650.40    131.73 o 
  15   1   2       82.73      142.98    150.01 o 
  17   1   2       79.19     -210.61    245.89 o 
  19   1   2       26.23     -421.08    281.15 o 
 -18   2   2      293.03      430.08    208.52 o 
 -16   2   2      606.12      390.55    181.66 o 
 -14   2   2     1324.53     1373.21    392.67 o 
 -12   2   2     1488.55     1475.13    178.94 o 
 -10   2   2     7759.43     7318.35    271.32 o 
  -8   2   2    18444.27    18375.96    469.66 o 
  -6   2   2    17716.96    17200.44    363.73 o 
  -4   2   2    11248.93    11181.22    211.50 o 
  -2   2   2    15515.38    16098.17    395.88 o 
   0   2   2    31890.57    34190.72    979.00 o 
   2   2   2    32008.50    33853.84    754.75 o 
   4   2   2    23296.71    24863.37    492.21 o 
   6   2   2    14189.01    15075.36    328.51 o 
   8   2   2     7389.54     8308.59    386.38 o 
  10   2   2     4077.61     4125.70    198.03 o 
  12   2   2     5941.47     5423.62    219.52 o 
  14   2   2     1071.56     1279.13    169.05 o 
  16   2   2      395.11      454.88    193.16 o 
  18   2   2      222.97       -1.38    411.90 o 
 -17   3   2      166.24      121.73    200.55 o 
 -15   3   2      680.61      698.32    206.24 o 
 -13   3   2      706.31      599.45    205.81 o 
 -11   3   2      367.64      594.99    185.36 o 
  -9   3   2      331.27      590.07    137.99 o 
  -7   3   2     2805.13     2889.73    173.97 o 
  -5   3   2    11142.83    10446.66    262.05 o 
  -3   3   2    20670.82    20552.38    421.88 o 
  -1   3   2     2126.22     2437.48    138.64 o 
   1   3   2     1608.52     1612.53    344.60 o 
   3   3   2     1014.04      853.70     97.43 o 
   5   3   2     7733.26     7019.15    232.31 o 
   7   3   2     7427.50     6685.06    248.51 o 
   9   3   2     2551.30     2538.61    157.99 o 
  11   3   2      225.95      263.63    133.52 o 
  13   3   2      358.47      492.36    165.17 o 
  15   3   2      182.63      149.64    174.35 o 
  17   3   2      112.06      -10.10    562.94 o 
 -14   4   2       68.02      234.39    178.95 o 
 -12   4   2       54.34      260.67    203.74 o 
 -10   4   2      133.47      107.06    163.33 o 
  -8   4   2      781.59      989.60    195.03 o 
  -6   4   2     1204.17     1318.45    194.38 o 
  -4   4   2     2779.19     2706.96    182.19 o 
  -2   4   2     1067.18      998.27    131.66 o 
   0   4   2      109.24      141.66    107.84 o 
   2   4   2      648.61      465.72     99.40 o 
   4   4   2     1254.20     1282.62    119.39 o 
   6   4   2     1610.56     1512.34    155.29 o 
   8   4   2     1062.61     1377.02    208.58 o 
  10   4   2      282.17       52.26    193.34 o 
  12   4   2       41.09     -114.92    199.61 o 
  14   4   2       76.02     -381.92    395.17 o 
 -11   5   2      166.77      103.92    213.85 o 
  -9   5   2      253.15      448.65    360.20 o 
  -7   5   2      422.96      241.84    293.11 o 
  -5   5   2      696.06      550.43    200.90 o 
  -3   5   2      610.52      981.58    217.55 o 
  -1   5   2     1091.82      951.95    366.82 o 
   1   5   2      578.00      432.83    148.80 o 
   3   5   2      822.99      689.45    284.36 o 
   5   5   2      744.60      624.41    201.19 o 
   7   5   2      535.51      578.95    203.87 o 
   9   5   2      108.71     -331.36    220.90 o 
  11   5   2      137.41      139.05    833.20 o 
  -6   6   2        3.73       76.21    333.49 o 
  -4   6   2        0.57      127.79    230.09 o 
  -2   6   2       24.05      133.31    295.25 o 
   0   6   2        2.78      165.79    286.28 o 
   4   6   2        3.58     -243.55    315.33 o 
   6   6   2        6.74     -181.17    300.81 o 
 -19   1   3      408.22      561.48    673.82 o 
 -17   1   3      890.77      932.62    284.65 o 
 -15   1   3     1233.58     1250.48    170.61 o 
 -13   1   3     2466.13     2769.47    201.21 o 
 -11   1   3    17921.27    17823.17    590.36 o 
  -9   1   3    45952.47    45863.90   1381.96 o 
  -7   1   3    46422.99    46607.69   1010.52 o 
  -5   1   3     7192.00     7268.38    396.78 o 
  -3   1   3     4376.54     4081.86     91.52 o 
  -1   1   3    46362.44    52578.86    941.78 o 
   1   1   3   164610.72   186403.59   3703.10 o 
   3   1   3    86766.89    91681.07   1593.24 o 
   5   1   3    17467.23    17797.27    283.68 o 
   7   1   3    11550.43    11256.66    204.80 o 
   9   1   3     5836.92     5324.50    140.22 o 
  11   1   3     9980.79     9091.36    256.04 o 
  13   1   3     3635.84     3317.52    184.84 o 
  15   1   3     1858.34     1835.09    198.45 o 
  17   1   3      484.12      299.02    266.62 o 
  19   1   3      152.40       82.16    303.83 o 
 -18   2   3       92.69       67.87    207.61 o 
 -16   2   3      389.89      569.11    191.66 o 
 -14   2   3      378.48      404.25    182.17 o 
 -12   2   3     1891.50     1822.38    187.85 o 
 -10   2   3      169.51      130.60    146.60 o 
  -8   2   3      344.86      611.50    213.80 o 
  -6   2   3    11509.12    11198.35    258.45 o 
  -4   2   3    28820.40    28849.04    532.90 o 
  -2   2   3    15510.16    15993.68    376.68 o 
   0   2   3      388.97      400.90     64.04 o 
   2   2   3      988.84     1190.46    130.44 o 
   4   2   3    23516.88    23809.24    421.31 o 
   6   2   3     8376.70     8208.58    209.56 o 
   8   2   3     6551.79     5867.73    187.31 o 
  10   2   3     1290.26     1364.35    133.78 o 
  12   2   3        6.56      324.34    129.72 o 
  14   2   3      174.92      311.56    151.77 o 
  16   2   3      307.15      200.42    181.49 o 
  18   2   3       72.42      409.04    313.20 o 
 -17   3   3      303.42      312.03    284.43 o 
 -15   3   3      508.39      749.72    243.05 o 
 -13   3   3      866.10     1334.89    215.93 o 
 -11   3   3     1261.13     1504.32    192.52 o 
  -9   3   3     1244.37     1642.61    167.87 o 
  -7   3   3     5794.82     5811.94    231.18 o 
  -5   3   3     6780.64     6387.52    325.07 o 
  -3   3   3    14275.68    13537.23    354.59 o 
  -1   3   3    10922.22    10539.15    301.14 o 
   1   3   3     1982.45     2186.75    137.21 o 
   3   3   3     4047.87     3526.93    131.97 o 
   5   3   3     2948.26     2900.48    142.71 o 
   7   3   3     2887.65     3628.63    165.29 o 
   9   3   3     4763.48     5186.67    304.35 o 
  11   3   3     1348.92     1454.96    163.16 o 
  13   3   3      230.53       72.75    186.37 o 
  15   3   3      145.50     -157.81    211.67 o 
 -14   4   3      345.46      638.50    250.88 o 
 -12   4   3      899.00      957.87    275.52 o 
 -10   4   3      703.45      913.09    189.62 o 
  -8   4   3      153.13     -202.13    161.15 o 
  -6   4   3     1695.54     1259.05    187.44 o 
  -4   4   3     5315.80     4654.61    369.81 o 
  -2   4   3     3632.24     3499.81    196.69 o 
   0   4   3     2744.65     2384.06    203.07 o 
   2   4   3      832.02      814.10    107.61 o 
   4   4   3     1886.70     2068.10    159.61 o 
   6   4   3     2762.34     2505.52    229.44 o 
   8   4   3     1279.52      938.74    246.97 o 
  10   4   3      421.84      377.81    180.06 o 
  12   4   3      278.96      467.13    209.31 o 
  14   4   3       93.16      -90.93    218.21 o 
 -11   5   3       19.58      -97.42    344.39 o 
  -9   5   3        1.95       88.87    334.13 o 
  -7   5   3       53.89       74.50    199.11 o 
  -5   5   3      377.73      569.69    198.93 o 
  -3   5   3      308.61      358.20    205.21 o 
  -1   5   3       35.60       27.34    169.77 o 
   1   5   3       30.41       33.86    137.14 o 
   3   5   3        1.65      -83.06    174.10 o 
   5   5   3      137.74      321.74    245.26 o 
   7   5   3      150.34      261.50    248.68 o 
   9   5   3       35.98      268.65    645.19 o 
  11   5   3        4.25     -112.59    252.95 o 
  -6   6   3      111.56      253.80    317.04 o 
  -4   6   3       70.31      108.53    280.30 o 
  -2   6   3      255.98      338.83    308.07 o 
   0   6   3       95.93     -113.66    264.91 o 
   4   6   3      148.57      124.77    319.18 o 
   6   6   3       82.61     -175.61    294.82 o 
 -20   0   4      291.88      763.98    470.01 o 
 -18   0   4     1106.09     1559.15    441.38 o 
 -16   0   4     1147.56      791.75    380.71 o 
 -14   0   4     2422.57     1994.12    360.63 o 
 -12   0   4     5592.77     4954.32    392.67 o 
 -10   0   4    28682.55    30474.83    866.36 o 
  -8   0   4   112970.73   118323.63   3058.41 o 
  -6   0   4    47188.96    49830.12   1658.49 o 
  -4   0   4     3012.69     2944.62    116.50 o 
  -2   0   4   187468.75   213220.64   5409.95 o 
   0   0   4    71272.05    85763.34   2118.11 o 
   2   0   4   143306.94   168585.25   3355.29 o 
   4   0   4    74603.98    77206.86   1563.28 o 
   6   0   4     8852.02     8346.75    274.29 o 
   8   0   4     6630.24     6651.57    210.84 o 
  10   0   4    13526.44    13645.55    368.60 o 
  12   0   4     9311.32     8568.19    348.19 o 
  14   0   4     3056.87     3459.27    438.82 o 
  16   0   4      339.03      693.90    332.42 o 
  18   0   4      284.70      705.01    411.04 o 
 -19   1   4        1.06      309.79    304.53 o 
 -17   1   4      140.50      326.75    268.82 o 
 -15   1   4      679.35      385.71    241.03 o 
 -13   1   4      837.93      863.07    181.27 o 
 -11   1   4       12.48       35.76    137.30 o 
  -9   1   4      870.63      967.01    145.81 o 
  -7   1   4       76.62       11.97    220.56 o 
  -5   1   4    24728.91    26178.91    776.34 o 
  -3   1   4    33934.82    36923.72    599.57 o 
  -1   1   4     2347.74     3109.69     80.49 o 
   1   1   4     3785.34     3976.97     97.63 o 
   3   1   4    18460.83    15988.29    282.77 o 
   5   1   4      245.96      384.22     51.70 o 
   7   1   4    10639.33    10444.02    198.33 o 
   9   1   4     4246.37     4014.00    126.21 o 
  11   1   4      250.98      262.23    114.03 o 
  13   1   4       12.85       87.52    126.01 o 
  15   1   4        1.55     -233.00    155.33 o 
  17   1   4       34.95      127.65    244.08 o 
 -18   2   4      415.48      675.70    218.53 o 
 -16   2   4      976.26     1051.85    287.76 o 
 -14   2   4      457.22      377.43    224.92 o 
 -12   2   4     2696.64     2882.54    210.98 o 
 -10   2   4     9779.73     8769.53    421.27 o 
  -8   2   4    26241.58    24575.76    898.20 o 
  -6   2   4    24998.17    24210.29    490.06 o 
  -4   2   4    17410.33    16688.65    299.34 o 
  -2   2   4    13244.13    11893.43    363.05 o 
   0   2   4    40524.98    42797.41   1102.60 o 
   2   2   4    58781.22    62003.25   1268.76 o 
   4   2   4    10316.60     8911.58    204.46 o 
   6   2   4     9710.21     9449.18    207.21 o 
   8   2   4     4956.61     4980.97    177.38 o 
  10   2   4     4201.88     4402.43    211.77 o 
  12   2   4     2721.13     2710.03    181.95 o 
  14   2   4     1226.08     1070.13    202.22 o 
  16   2   4      262.82      439.31    196.87 o 
  18   2   4      103.74      -10.84    299.14 o 
 -17   3   4       66.95      135.29    201.04 o 
 -15   3   4      535.24      426.23    223.01 o 
 -13   3   4     1696.02     1610.10    216.87 o 
 -11   3   4       68.57      152.89    180.15 o 
  -9   3   4      794.87      721.63    142.85 o 
  -7   3   4     2590.82     2494.56    164.42 o 
  -5   3   4     7876.00     6337.83    161.74 o 
  -3   3   4    18432.22    16982.85    507.77 o 
  -1   3   4    11759.58    11151.09    316.41 o 
   1   3   4      254.79      129.60     82.60 o 
   3   3   4      314.63      393.92     76.25 o 
   5   3   4     3525.90     3010.12    145.77 o 
   7   3   4     7336.23     6606.39    239.24 o 
   9   3   4     2332.67     2320.99    159.94 o 
  11   3   4      442.33      518.24    141.50 o 
  13   3   4      165.32       86.95    152.59 o 
  15   3   4       95.99      252.90    216.19 o 
 -14   4   4      201.91      728.05    244.04 o 
 -12   4   4      228.30      400.65    206.27 o 
 -10   4   4       62.06      100.34    165.84 o 
  -8   4   4      947.30      951.63    177.17 o 
  -6   4   4     1013.25     1449.31    194.06 o 
  -4   4   4     2787.02     2821.83    263.44 o 
  -2   4   4     1597.59     1707.77    179.28 o 
   0   4   4     2085.58     2146.90    167.18 o 
   2   4   4      449.42      440.46    103.53 o 
   4   4   4      420.12      508.32    148.54 o 
   6   4   4      813.15     1250.22    262.35 o 
   8   4   4      735.98      956.99    225.21 o 
  10   4   4      205.36       40.28    198.77 o 
  12   4   4      124.17       65.79    190.46 o 
  14   4   4        9.23       71.30    242.80 o 
 -11   5   4      268.07      359.34    367.89 o 
  -9   5   4      308.38      346.03    233.92 o 
  -7   5   4      484.89      391.66    306.15 o 
  -5   5   4      434.61      515.80    359.34 o 
  -3   5   4      941.14      978.12    240.99 o 
  -1   5   4      714.73      966.25   1028.25 o 
   1   5   4      699.60      368.09    181.02 o 
   3   5   4      846.29      490.95    276.88 o 
   5   5   4      404.19      862.67   1102.17 o 
   7   5   4      437.32      922.89    274.77 o 
   9   5   4      147.33      429.17    805.64 o 
  11   5   4       50.63      -81.15    248.74 o 
  -6   6   4        1.81      231.16    332.42 o 
  -4   6   4       18.17      -34.18    269.19 o 
  -2   6   4       15.87      -96.57    281.15 o 
   0   6   4        0.59     -106.39    267.91 o 
   4   6   4        0.83      197.83    305.51 o 
   6   6   4        1.24     -132.46    299.10 o 
 -19   1   5      566.81      614.65    356.99 o 
 -17   1   5     1202.13     1381.12    299.80 o 
 -15   1   5     1623.86     1410.87    268.77 o 
 -13   1   5     1283.86     1403.06    170.26 o 
 -11   1   5     9371.19     9333.18    582.70 o 
  -9   1   5    40313.57    43482.75   1159.87 o 
  -7   1   5    70797.18    75531.85   1596.17 o 
  -5   1   5    50485.52    51350.01    976.90 o 
  -3   1   5     2132.79     1945.45     60.66 o 
  -1   1   5     8734.42     9137.63    186.60 o 
   1   1   5   349327.38   408113.22   7181.49 o 
   3   1   5   131154.73   144397.34   2274.93 o 
   5   1   5    40608.54    42755.30    941.49 o 
   7   1   5     2392.26     2346.98    101.88 o 
   9   1   5     4933.58     4841.06    141.37 o 
  11   1   5     8264.78     7750.58    289.92 o 
  13   1   5     2962.73     3020.62    313.67 o 
  15   1   5     1607.27     1863.59    206.78 o 
  17   1   5      356.58      161.64    266.89 o 
 -18   2   5       40.06      319.15    246.04 o 
 -16   2   5      148.96      797.45    418.52 o 
 -14   2   5     1986.89     1824.56    214.52 o 
 -12   2   5     2330.24     2251.16    202.28 o 
 -10   2   5      327.61      283.11    117.77 o 
  -8   2   5      315.46      337.10    107.12 o 
  -6   2   5      837.03      806.43     77.86 o 
  -4   2   5    30312.23    30843.31    519.47 o 
  -2   2   5    34204.82    35503.80    781.75 o 
   0   2   5     8349.55     8634.51    240.52 o 
   2   2   5       37.05       93.20     47.84 o 
   4   2   5     1964.94     1837.57     83.97 o 
   6   2   5     2885.95     3139.76    115.21 o 
   8   2   5     7665.87     6589.21    207.36 o 
  10   2   5      513.91      740.44    122.99 o 
  12   2   5      398.07      342.25    145.24 o 
  14   2   5      110.14      152.39    211.35 o 
  16   2   5      101.49      -19.04    190.77 o 
 -17   3   5      245.18      360.16    316.26 o 
 -15   3   5      648.90     1057.98    238.11 o 
 -13   3   5     1479.27     1840.73    268.29 o 
 -11   3   5       38.26      110.07    160.09 o 
  -9   3   5     2154.06     2287.08    180.94 o 
  -7   3   5     4487.79     4362.19    207.49 o 
  -5   3   5    12440.31    11754.64    241.73 o 
  -3   3   5    11226.95    10837.53    306.31 o 
  -1   3   5    10264.45     9686.54    337.98 o 
   1   3   5     5683.59     5042.84    199.84 o 
   3   3   5     5252.54     4949.10    159.79 o 
   5   3   5     3710.25     3634.21    149.95 o 
   7   3   5     2808.79     3126.15    159.39 o 
   9   3   5     3137.89     4047.74    194.57 o 
  11   3   5     1210.70     1700.08    202.72 o 
  13   3   5      358.68      607.64    204.59 o 
  15   3   5       39.67      168.92    225.10 o 
 -14   4   5      296.79      486.41    236.42 o 
 -12   4   5      917.01     1106.01    219.97 o 
 -10   4   5      738.96      934.35    191.93 o 
  -8   4   5       26.89      -81.31    131.01 o 
  -6   4   5     1179.02     1286.85    238.00 o 
  -4   4   5     4893.74     4891.70    240.26 o 
  -2   4   5     5515.83     4802.75    237.01 o 
   0   4   5     2625.70     2817.31    198.32 o 
   2   4   5      948.84      954.76    151.96 o 
   4   4   5      871.37      812.29    146.53 o 
   6   4   5     2303.95     2105.38    250.82 o 
   8   4   5     1072.37     1016.43    230.70 o 
  10   4   5      574.69      580.41    225.80 o 
  12   4   5       66.83     -103.58    190.24 o 
  14   4   5       37.09      -11.53    340.00 o 
 -11   5   5       19.78      349.10    261.71 o 
  -9   5   5       12.19        5.62    207.76 o 
  -7   5   5       12.11      151.61    222.40 o 
  -5   5   5      309.57       82.28    378.78 o 
  -3   5   5      315.30       92.05    195.62 o 
  -1   5   5      292.07      190.56    498.21 o 
   1   5   5        5.92       67.49    169.17 o 
   3   5   5       45.46       -5.76    250.02 o 
   5   5   5      153.02      404.72    241.22 o 
   7   5   5       84.28      144.07    252.66 o 
   9   5   5       61.81     -170.88    229.59 o 
  11   5   5       24.49     -360.91    240.61 o 
  -6   6   5       87.69      -18.37    323.45 o 
  -4   6   5       99.36      -24.78    271.75 o 
  -2   6   5      130.35      364.90    314.05 o 
   0   6   5      139.52      210.22    285.42 o 
   4   6   5       86.10     -269.61    282.86 o 
 -20   0   6      333.47      322.60    461.46 o 
 -18   0   6     1066.70     1491.21    452.92 o 
 -16   0   6     2907.51     2312.87    395.24 o 
 -14   0   6     2158.92     2119.74    370.03 o 
 -12   0   6     2308.44     1461.73    293.97 o 
 -10   0   6     5928.29     5298.47    237.42 o 
  -8   0   6   107690.42   117307.30   3673.98 o 
  -6   0   6   120891.54   123955.04   3182.31 o 
  -4   0   6    35031.13    32914.50    868.58 o 
  -2   0   6      960.91     1094.41     95.92 o 
   0   0   6    28048.66    27708.19    720.46 o 
   2   0   6   122977.88   139953.17   2802.28 o 
   4   0   6   181314.52   183252.11   3668.83 o 
   6   0   6    41752.95    39094.08   1098.05 o 
   8   0   6     7526.07     6964.51    226.35 o 
  10   0   6     3794.43     3413.78    182.27 o 
  12   0   6     5732.08     4993.57    266.20 o 
  14   0   6     4051.95     4872.71    484.54 o 
  16   0   6      211.82      957.11    395.24 o 
  18   0   6      350.00      727.23    417.88 o 
 -19   1   6        4.00      321.21    309.93 o 
 -17   1   6       50.70      335.41    426.43 o 
 -15   1   6      480.64      405.09    241.76 o 
 -13   1   6     1038.50     1088.00    159.27 o 
 -11   1   6      944.75      931.43    204.03 o 
  -9   1   6      151.37      282.63     96.49 o 
  -7   1   6     1843.73     1990.43    214.44 o 
  -5   1   6     5936.50     5875.63    212.77 o 
  -3   1   6    22814.99    24172.39    405.53 o 
  -1   1   6    48688.32    50006.45   1064.88 o 
   1   1   6    12650.50    12903.70    315.92 o 
   3   1   6      784.93     1116.56     61.97 o 
   5   1   6      694.60      771.92     98.42 o 
   7   1   6     3212.40     3247.15    110.36 o 
   9   1   6     3320.47     3293.36    125.22 o 
  11   1   6     1734.30     1883.43    153.82 o 
  13   1   6      280.96      360.06    140.82 o 
  15   1   6       15.69      152.19    182.48 o 
  17   1   6       27.71      172.73    266.03 o 
 -18   2   6      378.20      248.18    521.50 o 
 -16   2   6     1125.53     1061.76    288.02 o 
 -14   2   6     1588.02     2050.59    253.27 o 
 -12   2   6     1342.19     1511.39    225.57 o 
 -10   2   6     5113.54     4689.22    225.41 o 
  -8   2   6    16263.08    15613.54    414.47 o 
  -6   2   6    34246.38    35795.42    698.33 o 
  -4   2   6    13727.11    13062.84    290.04 o 
  -2   2   6    11714.87    12129.10    408.61 o 
   0   2   6    16195.37    16813.82    410.84 o 
   2   2   6    28539.50    32450.33    617.26 o 
   4   2   6    56474.16    53689.95   1066.12 o 
   6   2   6     8382.07     8698.96    215.40 o 
   8   2   6     2503.79     3064.76    262.76 o 
  10   2   6     4218.49     4674.57    203.99 o 
  12   2   6     2661.92     3019.72    194.00 o 
  14   2   6     1080.38     1283.76    184.08 o 
  16   2   6      289.07      267.04    201.57 o 
 -17   3   6       25.71       63.42    243.37 o 
 -15   3   6      231.81       67.82    213.57 o 
 -13   3   6     1641.88     1836.45    268.49 o 
 -11   3   6     3284.23     3585.69    242.20 o 
  -9   3   6      760.23      798.75    150.31 o 
  -7   3   6       27.20      -55.59     99.15 o 
  -5   3   6     3625.90     3476.33    119.49 o 
  -3   3   6    14735.75    13879.39    369.07 o 
  -1   3   6    18387.97    18627.79    474.71 o 
   1   3   6     2440.26     2830.26    122.33 o 
   3   3   6       78.07       43.09     72.13 o 
   5   3   6     1596.69     1452.66    107.72 o 
   7   3   6     5512.95     4814.19    229.73 o 
   9   3   6     2593.82     2165.85    198.20 o 
  11   3   6      679.01      577.21    177.14 o 
  13   3   6       63.25      228.89    187.78 o 
  15   3   6       50.77      -60.45    225.09 o 
 -14   4   6      270.72      367.69    234.71 o 
 -12   4   6      319.06      814.88    229.61 o 
 -10   4   6      362.09      346.97    176.47 o 
  -8   4   6       78.73       76.44    140.11 o 
  -6   4   6      854.87     1007.23    180.51 o 
  -4   4   6     2540.10     2350.11    190.37 o 
  -2   4   6     2469.46     2409.59    185.00 o 
   0   4   6     1988.51     2113.42    180.27 o 
   2   4   6      754.32      813.63    147.29 o 
   4   4   6      242.67      142.88    198.66 o 
   6   4   6      466.35      402.09    206.38 o 
   8   4   6      907.75     1084.40    242.12 o 
  10   4   6      286.49      827.64    226.75 o 
  12   4   6      191.50      309.63    203.77 o 
  14   4   6       44.76      241.16    241.34 o 
 -11   5   6      309.57      641.44    289.27 o 
  -9   5   6      487.96      491.32    249.75 o 
  -7   5   6      330.58      413.98    205.02 o 
  -5   5   6      127.26      204.10    192.27 o 
  -3   5   6     1020.23     1188.57    238.41 o 
  -1   5   6      859.62     1349.89    321.96 o 
   1   5   6      709.85      863.39    199.88 o 
   3   5   6      433.24      594.17    251.44 o 
   5   5   6      686.47      684.59    579.82 o 
   7   5   6      237.71      413.04    253.60 o 
   9   5   6      237.10      282.88    251.20 o 
  11   5   6       52.25      400.81    276.46 o 
  -6   6   6       13.49      200.39    335.84 o 
  -4   6   6       31.02      103.39    382.84 o 
  -2   6   6       40.15      -68.36    289.27 o 
   0   6   6        2.50     -155.10    275.17 o 
   4   6   6        0.50      363.62    355.07 o 
 -19   1   7      647.88      773.68    624.04 o 
 -17   1   7     1630.00     1748.82    301.89 o 
 -15   1   7     2342.29     2065.69    302.52 o 
 -13   1   7     2814.17     2664.31    199.58 o 
 -11   1   7     4712.08     4335.97    222.59 o 
  -9   1   7    22201.22    22361.39    615.37 o 
  -7   1   7    36367.66    34561.16    860.40 o 
  -5   1   7    81403.88    85741.41   1643.45 o 
  -3   1   7    22561.01    21984.63    373.56 o 
  -1   1   7     7046.09     7559.46    205.55 o 
   1   1   7    17973.46    19715.04    458.67 o 
   3   1   7    81977.75    86277.37   1380.05 o 
   5   1   7    64868.81    70991.58   1157.94 o 
   7   1   7    10082.07     9881.69    289.11 o 
   9   1   7     3267.16     3761.59    138.21 o 
  11   1   7     2301.92     2369.60    164.72 o 
  13   1   7     4131.55     4557.29    308.12 o 
  15   1   7     1283.30     1393.99    204.48 o 
  17   1   7      376.47      652.81    281.12 o 
 -18   2   7        9.59     -255.80    293.31 o 
 -16   2   7      103.63      459.13    317.04 o 
 -14   2   7     1656.50     1667.80    217.23 o 
 -12   2   7     3580.85     3546.57    231.92 o 
 -10   2   7     2752.64     3547.48    428.97 o 
  -8   2   7       22.74       55.90    103.13 o 
  -6   2   7       39.99       70.80     95.04 o 
  -4   2   7     3796.88     4019.04    113.73 o 
  -2   2   7    38419.68    38263.14    847.28 o 
   0   2   7    21860.20    23179.12    543.54 o 
   2   2   7    16935.64    17185.69    354.67 o 
   4   2   7     5972.16     5718.30    165.16 o 
   6   2   7      444.14      590.67     88.05 o 
   8   2   7     4995.54     4614.63    182.53 o 
  10   2   7     2520.10     2382.17    162.83 o 
  12   2   7      613.40      566.48    145.20 o 
  14   2   7      183.02      377.53    170.47 o 
  16   2   7       13.87     -225.49    402.29 o 
 -17   3   7      131.14     -383.84    278.30 o 
 -15   3   7     1012.46     1848.04    255.62 o 
 -13   3   7      971.13      916.47    214.42 o 
 -11   3   7      986.48     1110.36    182.30 o 
  -9   3   7      701.24      924.05    205.01 o 
  -7   3   7     2513.27     2722.65    172.79 o 
  -5   3   7     7955.00     7314.05    235.75 o 
  -3   3   7    11747.79    10584.44    304.29 o 
  -1   3   7     5904.10     5026.88    249.74 o 
   1   3   7     4499.65     4760.59    165.04 o 
   3   3   7     3659.61     3832.24    145.53 o 
   5   3   7     1935.86     2538.83    252.97 o 
   7   3   7     4535.62     3914.01    451.64 o 
   9   3   7     1250.77     1679.13    192.64 o 
  11   3   7      984.98     1288.20    202.38 o 
  13   3   7      340.87      326.60    206.21 o 
  15   3   7      123.90      101.34    221.46 o 
 -14   4   7      267.33      290.48    239.65 o 
 -12   4   7      841.31      837.53    223.56 o 
 -10   4   7      746.83      844.03    184.29 o 
  -8   4   7     1152.72     1065.59    217.42 o 
  -6   4   7      712.78      807.91    180.97 o 
  -4   4   7     1461.40     1502.75    166.66 o 
  -2   4   7     5050.85     4874.70    238.35 o 
   0   4   7     4267.21     4327.51    261.45 o 
   2   4   7     1121.66      914.42    158.55 o 
   4   4   7      709.94      771.78    147.94 o 
   6   4   7      743.27      848.30    239.06 o 
   8   4   7     1501.98     1516.09    353.15 o 
  10   4   7      683.20      598.16    230.80 o 
  12   4   7      115.30      323.20    241.55 o 
  14   4   7       41.00      369.22    244.51 o 
 -11   5   7       64.45      450.21    260.90 o 
  -9   5   7       12.96      -20.24    231.76 o 
  -7   5   7       32.84      -98.27    183.25 o 
  -5   5   7        3.29     -159.16    211.08 o 
  -3   5   7       76.24       17.95    243.98 o 
  -1   5   7      612.39      799.96    268.76 o 
   1   5   7       63.96      192.66    177.95 o 
   3   5   7       31.67     -356.36    237.57 o 
   5   5   7       11.84      226.67    252.96 o 
   7   5   7       34.25      122.51    236.86 o 
   9   5   7       52.71       84.51    251.16 o 
  -6   6   7       51.92        7.04    258.16 o 
  -4   6   7      175.46       62.25    620.41 o 
  -2   6   7       42.63       99.13    304.22 o 
   0   6   7      171.50      542.80   1304.06 o 
   2   6   7      134.89     1118.19   2701.70 o 
   4   6   7      113.60      -90.58    332.20 o 
 -20   0   8      276.82      650.75    479.84 o 
 -18   0   8     1051.92     1025.47    390.96 o 
 -16   0   8     4731.75     5165.83    530.68 o 
 -14   0   8     3698.33     3352.88    416.17 o 
 -12   0   8      708.83     1217.75    256.37 o 
 -10   0   8    15333.84    14174.23    908.19 o 
  -8   0   8    59936.39    62610.63   1649.57 o 
  -6   0   8   135307.22   141601.28   3631.39 o 
  -4   0   8    42470.55    40840.07   1075.72 o 
  -2   0   8     5663.90     5690.74    191.16 o 
   0   0   8     2931.34     3077.71    237.57 o 
   2   0   8    53770.31    62250.11   1281.73 o 
   4   0   8    78471.88    83662.01   1711.28 o 
   6   0   8    41949.55    41109.21    934.78 o 
   8   0   8    14716.18    13840.72    606.03 o 
  10   0   8     1805.19     1759.16    158.63 o 
  12   0   8     2446.57     2777.47    239.12 o 
  14   0   8      715.43      747.31    355.07 o 
  16   0   8     1297.37     1226.30    406.34 o 
  18   0   8      232.31      340.54    410.19 o 
 -19   1   8       10.09      562.26    319.58 o 
 -17   1   8       20.14      387.06    263.74 o 
 -15   1   8      143.73      441.54    247.88 o 
 -13   1   8     1439.86     1457.10    175.85 o 
 -11   1   8     1930.80     2400.78    164.86 o 
  -9   1   8       29.86       65.37     55.73 o 
  -7   1   8      204.76      308.80     67.47 o 
  -5   1   8       17.40      142.81     61.36 o 
  -3   1   8    10054.68    11069.44    208.80 o 
  -1   1   8    22371.62    24082.45    547.67 o 
   1   1   8     3147.90     3078.11    125.95 o 
   3   1   8     1602.28     1983.93    109.38 o 
   5   1   8     2883.61     3390.08    121.99 o 
   7   1   8      489.52      560.54     78.01 o 
   9   1   8     1606.39     1649.59    110.61 o 
  11   1   8      450.74      489.31    131.66 o 
  13   1   8      109.95      144.04    141.61 o 
  15   1   8        6.18      299.18    183.28 o 
  17   1   8        2.30      357.11    276.70 o 
 -18   2   8      325.18      224.85    305.53 o 
 -16   2   8     1361.24     1832.94    323.67 o 
 -14   2   8     2488.41     2480.48    238.05 o 
 -12   2   8     3565.39     4012.54    239.80 o 
 -10   2   8     3565.70     3159.18    193.47 o 
  -8   2   8    14776.90    14076.76    748.28 o 
  -6   2   8    28032.00    28197.50    568.20 o 
  -4   2   8    11644.87    10477.32    218.46 o 
  -2   2   8    15567.50    14260.05    581.92 o 
   0   2   8    19610.01    19296.90    471.71 o 
   2   2   8    14964.18    13405.51    289.77 o 
   4   2   8    16016.49    15293.41    335.14 o 
   6   2   8     8704.97     9014.40    215.85 o 
   8   2   8     4175.31     4222.82    181.48 o 
  10   2   8     1568.45     1818.47    157.45 o 
  12   2   8     1596.89     1970.32    180.27 o 
  14   2   8      750.41      727.51    210.74 o 
  16   2   8      213.36      229.37    285.21 o 
 -17   3   8       24.38      202.13    244.58 o 
 -15   3   8      319.14      758.21    231.14 o 
 -13   3   8      754.75      778.59    206.56 o 
 -11   3   8     4945.19     4487.18    260.35 o 
  -9   3   8     3313.68     3343.55    212.50 o 
  -7   3   8       40.06      -18.40    100.76 o 
  -5   3   8      469.94      379.22     93.04 o 
  -3   3   8     8284.07     7457.86    248.28 o 
  -1   3   8    14441.59    13362.49    375.99 o 
   1   3   8     6943.60     6767.06    189.66 o 
   3   3   8      936.09     1239.62    134.96 o 
   5   3   8     1919.77     1621.45    153.30 o 
   7   3   8      848.80      923.43    201.62 o 
   9   3   8     1558.28     1139.05    184.78 o 
  11   3   8     1157.05     1015.92    196.67 o 
  13   3   8      122.71      216.08    207.24 o 
  15   3   8       66.60        2.23    229.40 o 
 -14   4   8      232.83      459.91    237.82 o 
 -12   4   8      405.36      746.58    223.34 o 
 -10   4   8      627.24      777.55    181.81 o 
  -8   4   8       85.23       73.35    142.81 o 
  -6   4   8      212.89      165.38    165.67 o 
  -4   4   8      934.50      845.82    162.01 o 
  -2   4   8     3632.87     3534.02    211.62 o 
   0   4   8     1316.57     1460.55    172.04 o 
   2   4   8      820.88      901.72    160.39 o 
   4   4   8      142.98      105.90    143.58 o 
   6   4   8      184.98       11.66    197.72 o 
   8   4   8      142.93      145.28    205.42 o 
  10   4   8      500.80      587.73    237.76 o 
  12   4   8       64.12      -68.90    247.21 o 
 -11   5   8      304.08      525.64    261.01 o 
  -9   5   8      542.83      693.26    280.94 o 
  -7   5   8      307.70      272.07    247.40 o 
  -5   5   8      544.58      713.99    217.62 o 
  -3   5   8      264.17      367.46    268.76 o 
  -1   5   8      892.42     1053.66    264.20 o 
   1   5   8      785.10      833.65    204.95 o 
   3   5   8      359.63      332.36    271.41 o 
   5   5   8      350.04      211.34    259.58 o 
   7   5   8      307.37      710.31    281.54 o 
   9   5   8      125.39      350.81    478.55 o 
  -6   6   8        1.26      184.07    265.40 o 
  -4   6   8        2.67      549.98    291.94 o 
  -2   6   8        2.69      249.53    308.50 o 
   0   6   8       14.40      442.98    367.46 o 
   2   6   8        0.09     -321.32   1565.56 o 
   4   6   8        3.08      446.77    374.69 o 
 -19   1   9      357.33      495.54    325.47 o 
 -17   1   9     1679.59     2046.29    307.28 o 
 -15   1   9     3595.45     3687.73    656.94 o 
 -13   1   9     4701.68     4439.76    239.59 o 
 -11   1   9     2289.35     2482.05    166.29 o 
  -9   1   9     7753.07     6445.82    181.76 o 
  -7   1   9    83379.26    88069.71   1625.92 o 
  -5   1   9   101925.72   109597.61   2002.57 o 
  -3   1   9    40299.71    39884.84    657.01 o 
  -1   1   9     9193.13     9552.86    257.84 o 
   1   1   9    17513.14    17965.71    436.59 o 
   3   1   9    61885.39    64819.11   1190.55 o 
   5   1   9    25817.75    23479.41    433.89 o 
   7   1   9    13575.03    13505.86    294.31 o 
   9   1   9     3829.28     4280.66    153.46 o 
  11   1   9     2143.53     2074.54    163.10 o 
  13   1   9     1506.32     1659.37    174.97 o 
  15   1   9      879.69      879.61    203.09 o 
  17   1   9      140.84      366.59    280.74 o 
 -18   2   9       27.56     -154.70    308.28 o 
 -16   2   9        8.62     -115.28    264.76 o 
 -14   2   9      484.85      465.67    181.52 o 
 -12   2   9     4754.03     4786.36    260.15 o 
 -10   2   9     4722.89     4743.15    380.06 o 
  -8   2   9      393.84      599.34    121.68 o 
  -6   2   9      220.95      177.99     74.43 o 
  -4   2   9     1908.79     2145.71    110.33 o 
  -2   2   9    19772.59    20526.62    681.20 o 
   0   2   9    27849.95    27242.51    640.38 o 
   2   2   9     7745.32     7604.28    235.11 o 
   4   2   9      215.59      255.17     70.91 o 
   6   2   9       38.62       81.60     76.10 o 
   8   2   9     1608.03     1586.94    134.44 o 
  10   2   9     2208.35     2220.48    172.35 o 
  12   2   9      628.67      497.23    185.14 o 
  14   2   9      119.45      113.02    198.64 o 
  16   2   9       20.61     -298.19    251.31 o 
 -17   3   9      160.55       54.25    243.13 o 
 -15   3   9      697.74      979.54    238.14 o 
 -13   3   9     1203.47     1491.36    226.66 o 
 -11   3   9     1947.30     2183.94    213.80 o 
  -9   3   9      928.47     1024.48    151.60 o 
  -7   3   9     3867.37     3853.40    197.89 o 
  -5   3   9     7485.20     7101.94    199.15 o 
  -3   3   9     9519.75     8202.45    265.64 o 
  -1   3   9     4838.57     4434.50    203.23 o 
   1   3   9     6757.42     6542.73    297.25 o 
   3   3   9     4907.12     5154.28    225.83 o 
   5   3   9     2375.01     2437.90    261.21 o 
   7   3   9     1178.63      822.89    203.12 o 
   9   3   9      846.93     1336.86    194.44 o 
  11   3   9      664.78      877.75    203.25 o 
  13   3   9      171.44      429.48    221.01 o 
  15   3   9       74.31      -31.82    242.31 o 
 -14   4   9      107.83      101.76    232.40 o 
 -12   4   9      607.35      948.09    221.15 o 
 -10   4   9      897.20     1192.41    199.30 o 
  -8   4   9     1829.91     1991.67    239.14 o 
  -6   4   9     1004.46      950.03    193.76 o 
  -4   4   9     1187.27     1024.86    239.05 o 
  -2   4   9     3198.51     2909.55    197.24 o 
   0   4   9     2656.50     2805.10    207.81 o 
   2   4   9     1894.30     2178.93    222.42 o 
   4   4   9      566.51      738.30    180.77 o 
   6   4   9      392.87      371.21    218.53 o 
   8   4   9     1164.56      646.95    246.07 o 
  10   4   9      309.16      176.22    234.15 o 
  12   4   9       86.90      -59.41    237.45 o 
 -11   5   9      155.17      244.78    408.05 o 
  -9   5   9       39.95      213.14    232.44 o 
  -7   5   9       18.07      -76.88    207.38 o 
  -5   5   9        2.80       63.65    196.91 o 
  -3   5   9      253.35      185.87    258.08 o 
  -1   5   9      122.20      149.49    239.06 o 
   1   5   9      413.61      965.45    205.97 o 
   3   5   9       86.37       36.83    256.68 o 
   5   5   9        0.86     -200.34    240.49 o 
   7   5   9        6.28      -23.21    260.42 o 
   9   5   9       27.32      -11.34    282.86 o 
  -4   6   9       65.85      -20.10    271.46 o 
  -2   6   9      126.98      182.45    298.24 o 
   0   6   9      133.91       -9.47    278.23 o 
   2   6   9       66.09     -107.25   1207.92 o 
 -20   0  10      142.63      558.46    488.81 o 
 -18   0  10     1600.95     1706.56    456.76 o 
 -16   0  10     3572.19     4115.14    496.93 o 
 -14   0  10     5475.90     5189.33    483.68 o 
 -12   0  10     2545.21     2732.89    315.76 o 
 -10   0  10     4054.01     3880.69    201.73 o 
  -8   0  10    27910.28    28541.03    796.68 o 
  -6   0  10    90389.11    92164.83   2386.79 o 
  -4   0  10   175559.64   186722.03   4766.94 o 
  -2   0  10    34191.09    32226.05    865.21 o 
   0   0  10     1497.51     1799.71    225.18 o 
   2   0  10    22628.55    22452.53    638.45 o 
   4   0  10    85367.86    84103.89   1736.48 o 
   6   0  10    69350.70    66367.02   1401.79 o 
   8   0  10     4523.19     4399.73    199.14 o 
  10   0  10     1783.02     1921.91    173.27 o 
  12   0  10     1951.67     1821.77    224.39 o 
  14   0  10      633.72      335.84    356.78 o 
  16   0  10      636.07     1003.26    407.63 o 
 -19   1  10       16.40      -21.87    307.98 o 
 -17   1  10        0.60      157.58    293.33 o 
 -15   1  10      158.38      420.38    246.52 o 
 -13   1  10      477.84      464.73    154.43 o 
 -11   1  10     2700.59     2630.85    177.64 o 
  -9   1  10     2034.31     1949.67    133.34 o 
  -7   1  10       13.22      135.33     64.83 o 
  -5   1  10      783.54      718.04     73.96 o 
  -3   1  10     5665.36     6059.06    275.55 o 
  -1   1  10     4272.96     4208.42    115.30 o 
   1   1  10    12592.66    12383.52    328.05 o 
   3   1  10     3351.48     2873.37    115.72 o 
   5   1  10      245.77      433.39     75.73 o 
   7   1  10       82.69      158.17     75.60 o 
   9   1  10      966.15      678.85    101.52 o 
  11   1  10       82.09      177.94    129.20 o 
  13   1  10      115.72      194.08    153.46 o 
  15   1  10       26.38      196.25    193.26 o 
  17   1  10       12.28      232.98    286.57 o 
 -18   2  10      287.78      255.79    325.75 o 
 -16   2  10     1061.05     1108.66    321.10 o 
 -14   2  10     3010.19     2937.64    238.05 o 
 -12   2  10     3891.85     4300.41    467.86 o 
 -10   2  10     3535.20     3903.40    347.31 o 
  -8   2  10     5676.87     5234.12    217.93 o 
  -6   2  10    10030.12     9376.75    242.96 o 
  -4   2  10    50161.20    50999.31    844.06 o 
  -2   2  10    23321.21    23096.48   1183.71 o 
   0   2  10     5618.24     4952.01    192.64 o 
   2   2  10    23337.38    23411.57    574.07 o 
   4   2  10    15063.78    15145.20    339.23 o 
   6   2  10    11619.39    11648.34    571.17 o 
   8   2  10     2467.29     2755.92    163.18 o 
  10   2  10     1456.84     1885.41    197.63 o 
  12   2  10      967.88     1458.03    216.39 o 
  14   2  10      574.60      803.62    221.70 o 
  16   2  10      129.68      198.89    259.73 o 
 -17   3  10       29.32     -183.75    236.15 o 
 -15   3  10      144.40      102.55    213.63 o 
 -13   3  10      901.57     1029.49    261.08 o 
 -11   3  10     3172.58     2946.07    235.68 o 
  -9   3  10     3172.86     3844.91    225.55 o 
  -7   3  10      964.43     1279.19    162.63 o 
  -5   3  10       23.35      194.56     70.30 o 
  -3   3  10     1914.47     1855.51    142.88 o 
  -1   3  10    13717.81    13450.71    385.19 o 
   1   3  10    11458.52    12121.28    367.93 o 
   3   3  10     1948.72     2168.31    171.20 o 
   5   3  10      641.39      614.14    139.23 o 
   7   3  10      303.71      224.69    191.35 o 
   9   3  10      772.52      966.79    313.41 o 
  11   3  10      653.27      859.69    211.45 o 
  13   3  10      200.92      -25.48    205.48 o 
  15   3  10       15.90      214.99    249.36 o 
 -14   4  10      135.32      294.78    238.17 o 
 -12   4  10      797.79      886.72    254.38 o 
 -10   4  10      223.55      358.69    220.14 o 
  -8   4  10      442.98      734.00    203.34 o 
  -6   4  10      179.08      243.08    169.49 o 
  -4   4  10      697.49      775.46    169.82 o 
  -2   4  10     1664.88     1428.16    166.27 o 
   0   4  10     2928.05     2777.10    207.73 o 
   2   4  10      591.12      765.56    164.24 o 
   4   4  10      491.18      821.31    171.87 o 
   6   4  10      458.00      674.57    233.87 o 
   8   4  10      108.03      187.64    219.70 o 
  10   4  10      155.86      235.16    244.67 o 
  12   4  10      105.40      437.09    267.42 o 
 -11   5  10      215.92      273.57    260.54 o 
  -9   5  10      458.21      463.04    253.38 o 
  -7   5  10      263.67      473.61    231.38 o 
  -5   5  10      462.17       24.49    239.92 o 
  -3   5  10      400.89      380.71    277.31 o 
  -1   5  10      572.34      544.00    247.15 o 
   1   5  10      606.64      706.71    199.29 o 
   3   5  10      578.56      603.04    291.98 o 
   5   5  10      155.18      -38.01    387.76 o 
   7   5  10      196.05      283.49    273.82 o 
   9   5  10       88.58      145.35    299.31 o 
  -4   6  10        2.04     -228.37    280.78 o 
  -2   6  10        1.89      314.48    325.16 o 
   0   6  10        5.68      549.95    332.54 o 
   2   6  10        0.70       -4.70   1022.48 o 
 -19   1  11      283.63       16.97    315.57 o 
 -17   1  11     1029.51     1191.68    378.36 o 
 -15   1  11     4821.91     4354.31    421.73 o 
 -13   1  11     5983.54     5507.33    256.83 o 
 -11   1  11     2581.55     2539.71    175.91 o 
  -9   1  11     2214.51     2154.53    147.83 o 
  -7   1  11    31705.96    34531.41    676.99 o 
  -5   1  11    90841.35    98432.69   1806.65 o 
  -3   1  11    40865.23    39037.07    743.87 o 
  -1   1  11    21540.01    21470.70    424.73 o 
   1   1  11     7720.38     7736.92    241.95 o 
   3   1  11    17194.44    17963.08    379.03 o 
   5   1  11    32695.14    31833.77    566.02 o 
   7   1  11    19651.57    19073.43    512.84 o 
   9   1  11     5854.68     5550.24    192.55 o 
  11   1  11     1303.60     1379.77    157.44 o 
  13   1  11      857.83      825.32    168.32 o 
  15   1  11      633.37      782.44    206.19 o 
  17   1  11      118.60     -222.61    423.86 o 
 -18   2  11       63.56      471.78    329.20 o 
 -16   2  11        2.21      158.97    274.19 o 
 -14   2  11       22.02      110.35    174.95 o 
 -12   2  11     4245.90     4696.66    456.02 o 
 -10   2  11     7124.13     6459.03    267.93 o 
  -8   2  11     4097.75     4219.82    212.50 o 
  -6   2  11     1367.73     1286.76    102.57 o 
  -4   2  11        5.84      213.38     59.97 o 
  -2   2  11     6201.52     6512.31    432.73 o 
   0   2  11    30008.51    30181.82    709.62 o 
   2   2  11     4306.32     4502.87    295.83 o 
   4   2  11      869.32     1104.63    133.90 o 
   6   2  11      181.69      222.27    118.89 o 
   8   2  11      330.17      188.24    119.50 o 
  10   2  11     1058.99     1027.03    182.84 o 
  12   2  11      601.57      555.56    186.31 o 
  14   2  11       76.42      -92.87    201.32 o 
  16   2  11       11.22      161.68    263.31 o 
 -17   3  11      146.88      278.03    239.77 o 
 -15   3  11      255.14      317.16    232.86 o 
 -13   3  11     1505.94     1840.43    255.33 o 
 -11   3  11     1776.60     2046.97    216.80 o 
  -9   3  11     1830.70     2017.79    193.58 o 
  -7   3  11     1563.17     1461.60    152.91 o 
  -5   3  11     3254.17     3377.25    126.50 o 
  -3   3  11     5300.82     4811.22    203.79 o 
  -1   3  11     7336.43     6502.44    253.14 o 
   1   3  11     5062.77     4944.22    227.68 o 
   3   3  11     2381.32     3087.21    200.80 o 
   5   3  11     4728.81     4804.01    244.47 o 
   7   3  11      985.63     1250.87    263.63 o 
   9   3  11     1166.63     1353.30    247.78 o 
  11   3  11      230.07      488.11    202.44 o 
  13   3  11      224.12      195.67    224.00 o 
 -14   4  11       46.60     -161.69    252.10 o 
 -12   4  11      235.63      425.31    300.59 o 
 -10   4  11     1886.86     1666.99    245.78 o 
  -8   4  11     1949.78     1894.95    239.98 o 
  -6   4  11      751.88      761.94    228.60 o 
  -4   4  11      707.18      663.74    162.56 o 
  -2   4  11     1566.67     1522.16    170.28 o 
   0   4  11     2062.14     2318.44    248.26 o 
   2   4  11     2038.75     2400.04    246.04 o 
   4   4  11      717.12      997.68    182.72 o 
   6   4  11      728.35      900.35    244.04 o 
   8   4  11      463.19      503.70    256.39 o 
  10   4  11      230.51      109.52    238.28 o 
  12   4  11      103.84       74.44    271.69 o 
 -11   5  11       76.51      -67.31    243.85 o 
  -9   5  11      217.37      206.45    388.40 o 
  -7   5  11       29.77       69.42    222.31 o 
  -5   5  11       11.11      -92.89    216.52 o 
  -3   5  11      173.42      202.53    273.89 o 
  -1   5  11      235.27      348.68    277.52 o 
   1   5  11      240.99      507.64    192.89 o 
   3   5  11       65.59      159.33    268.58 o 
   5   5  11        2.38       33.68    329.65 o 
   7   5  11       10.83      194.75    457.83 o 
   9   5  11       28.85      231.37    275.37 o 
  -4   6  11       45.56      383.25    315.75 o 
  -2   6  11      124.58      247.82    337.55 o 
   0   6  11       80.65      246.52    377.72 o 
   2   6  11       87.37      497.78    925.92 o 
 -20   0  12      189.07      158.95    478.13 o 
 -18   0  12     1055.82     1317.31    451.21 o 
 -16   0  12     3762.50     3531.91    488.81 o 
 -14   0  12     7744.19     6501.51    511.03 o 
 -12   0  12     5918.51     5326.49    417.03 o 
 -10   0  12     1752.48     1890.32    158.79 o 
  -8   0  12     6998.78     7126.24    272.08 o 
  -6   0  12    46718.93    48448.97   1293.56 o 
  -4   0  12   118163.43   123840.95   3186.61 o 
  -2   0  12    73565.34    72617.18   1897.05 o 
   0   0  12      473.25      944.72    196.12 o 
   2   0  12     6227.86     7155.53    432.41 o 
   4   0  12    22801.27    23497.80    550.68 o 
   6   0  12    35989.36    37396.16    839.50 o 
   8   0  12    11423.01    11923.05    367.85 o 
  10   0  12     2873.93     3146.46    212.25 o 
  12   0  12      311.00     -136.20    185.89 o 
  14   0  12     1233.81     1201.51    395.24 o 
  16   0  12      348.22      732.36    412.75 o 
 -19   1  12       42.58      367.69    324.33 o 
 -17   1  12       28.79      580.41    283.09 o 
 -15   1  12        2.06      -34.99    222.90 o 
 -13   1  12      203.47      185.13    150.18 o 
 -11   1  12     1315.06     1511.73    154.21 o 
  -9   1  12     8831.35     9001.01    240.02 o 
  -7   1  12      332.09      620.38     79.74 o 
  -5   1  12      143.08      184.51    140.98 o 
  -3   1  12     1395.78     1291.25    124.89 o 
  -1   1  12     6945.95     7041.27    210.86 o 
   1   1  12     8047.97     8518.33    263.53 o 
   3   1  12     6966.00     6409.60    181.63 o 
   5   1  12       93.43      207.99     79.81 o 
   7   1  12       15.75      166.77     95.99 o 
   9   1  12       71.01      125.40     98.68 o 
  11   1  12      331.68      197.97    137.01 o 
  13   1  12      114.45      148.65    156.79 o 
  15   1  12        5.24      113.23    393.10 o 
 -18   2  12      237.30      633.02    337.38 o 
 -16   2  12      785.88      753.12    296.10 o 
 -14   2  12     3889.35     4792.16    289.45 o 
 -12   2  12     3893.80     4132.33    253.06 o 
 -10   2  12     3895.67     4114.73    225.62 o 
  -8   2  12     2705.89     2662.81    172.35 o 
  -6   2  12     5876.36     5540.87    182.14 o 
  -4   2  12    25086.27    25412.77    452.25 o 
  -2   2  12    23542.48    22472.08   1060.21 o 
   0   2  12    11692.43    11294.87    329.53 o 
   2   2  12     3637.40     3635.15    276.69 o 
   4   2  12     8979.98     9369.86    502.55 o 
   6   2  12     7196.80     7439.09    291.54 o 
   8   2  12     3358.84     3494.75    215.98 o 
  10   2  12     1229.49     1584.97    204.20 o 
  12   2  12     1001.01     1193.83    215.13 o 
  14   2  12      219.09      332.62    211.89 o 
  16   2  12      128.56      286.85    277.21 o 
 -17   3  12      205.52       96.74    261.69 o 
 -15   3  12       17.28      -98.25    223.53 o 
 -13   3  12      312.69      253.78    201.39 o 
 -11   3  12     2263.40     1797.79    216.99 o 
  -9   3  12     5187.16     5526.23    348.21 o 
  -7   3  12     2617.67     3053.81    209.29 o 
  -5   3  12      147.37      256.62     92.41 o 
  -3   3  12      312.23      329.78    106.35 o 
  -1   3  12     5656.81     4748.58    350.12 o 
   1   3  12    10125.25     9488.76    640.05 o 
   3   3  12     5833.44     6552.95    307.43 o 
   5   3  12       58.47       10.31    131.44 o 
   7   3  12      132.31       72.60    195.88 o 
   9   3  12     1096.63      874.80    247.35 o 
  11   3  12      362.38      313.08    208.83 o 
  13   3  12      184.08      108.86    221.86 o 
 -14   4  12       44.48      -98.60    250.43 o 
 -12   4  12      518.21      725.58    255.86 o 
 -10   4  12      982.91     1461.18    311.70 o 
  -8   4  12      369.35      730.35    384.55 o 
  -6   4  12      107.22      180.60    178.19 o 
  -4   4  12      201.53      134.65    155.05 o 
  -2   4  12      225.47      146.20    134.05 o 
   0   4  12     2030.59     2032.06    253.57 o 
   2   4  12     1254.36     1577.43    236.15 o 
   4   4  12      488.89      721.36    178.62 o 
   6   4  12       18.07        0.20    227.35 o 
   8   4  12      299.87      183.14    234.28 o 
  10   4  12       56.21       79.22    265.40 o 
  12   4  12       92.56      472.22    294.80 o 
 -11   5  12      112.97      129.77    267.20 o 
  -9   5  12      291.38      382.22    250.65 o 
  -7   5  12      755.11      660.00    239.08 o 
  -5   5  12      158.16       51.09    225.06 o 
  -3   5  12      432.39      316.19    290.55 o 
  -1   5  12      519.09      460.36    246.64 o 
   1   5  12      516.36      677.13    205.61 o 
   3   5  12      282.34      291.70    280.89 o 
   5   5  12      226.96      303.25    271.93 o 
   7   5  12      104.66      169.36    268.67 o 
  -2   6  12        0.03       12.39    334.13 o 
   0   6  12        5.18      166.40    297.56 o 
 -19   1  13      185.72      476.55    330.83 o 
 -17   1  13      789.17      915.37    300.41 o 
 -15   1  13     4554.94     4481.05    612.93 o 
 -13   1  13     8466.99     7488.68    297.64 o 
 -11   1  13     8284.59     7493.23    342.42 o 
  -9   1  13     2420.69     2449.40    131.98 o 
  -7   1  13    10943.16    10674.29    331.57 o 
  -5   1  13    47739.53    49765.32    945.52 o 
  -3   1  13    57505.66    59212.08   1110.16 o 
  -1   1  13    27357.62    25955.82    511.58 o 
   1   1  13     7394.51     6789.42    310.98 o 
   3   1  13     2938.30     2834.38    183.91 o 
   5   1  13    14511.42    14272.49    303.21 o 
   7   1  13    12356.15    12259.51    298.72 o 
   9   1  13     5347.31     5187.29    175.59 o 
  11   1  13     1019.86      902.15    156.15 o 
  13   1  13      553.20      579.84    201.08 o 
  15   1  13      183.92        0.43    382.84 o 
 -18   2  13       71.41     -118.07    330.04 o 
 -16   2  13        2.77       11.58    284.43 o 
 -14   2  13      264.51      452.64    196.51 o 
 -12   2  13      616.63      949.51    186.09 o 
 -10   2  13     6969.54     6576.03    374.00 o 
  -8   2  13     7271.51     7043.42    747.10 o 
  -6   2  13     2009.86     2338.77    150.05 o 
  -4   2  13     1011.26     1014.52     82.78 o 
  -2   2  13      271.25      471.64    100.78 o 
   0   2  13    11270.61    10878.19    408.58 o 
   2   2  13    13618.44    13967.74    402.23 o 
   4   2  13     2203.81     2557.50    213.26 o 
   6   2  13      152.40      310.95    137.38 o 
   8   2  13      198.45      241.55    131.70 o 
  10   2  13      278.72      390.13    206.97 o 
  12   2  13      494.40      551.39    204.81 o 
  14   2  13       92.77      275.41    222.44 o 
 -17   3  13       38.34     -194.10    324.92 o 
 -15   3  13      321.36      212.60    235.75 o 
 -13   3  13     1079.08      919.96    222.99 o 
 -11   3  13     2285.72     2995.10    246.56 o 
  -9   3  13     3290.70     3122.08    213.16 o 
  -7   3  13     2223.67     2242.64    225.62 o 
  -5   3  13     2357.24     2635.17    146.70 o 
  -3   3  13     1836.51     2236.38    161.97 o 
  -1   3  13     4918.61     4548.70    255.13 o 
   1   3  13     2296.69     2403.32    185.79 o 
   3   3  13     4846.91     4787.34    291.58 o 
   5   3  13     1107.26     1325.62    178.90 o 
   7   3  13     1015.23      976.31    237.64 o 
   9   3  13      339.89      320.98    224.42 o 
  11   3  13      185.69       64.36    240.74 o 
  13   3  13      109.47       58.81    222.61 o 
 -14   4  13       53.97       54.10    266.93 o 
 -12   4  13      116.10     -206.44    225.69 o 
 -10   4  13     1091.27     1086.15    245.03 o 
  -8   4  13     2433.98     2587.03    358.92 o 
  -6   4  13     1954.01     1856.10    228.50 o 
  -4   4  13      609.28      474.20    213.29 o 
  -2   4  13       52.22      216.15    134.88 o 
   0   4  13     2277.47     2426.57    214.93 o 
   2   4  13     1915.15     2546.02    560.83 o 
   4   4  13      893.73     1101.29    194.68 o 
   6   4  13      645.40      684.97    251.31 o 
   8   4  13      104.04       53.15    245.87 o 
  10   4  13      149.78      464.47    275.10 o 
  12   4  13      125.63      363.81    337.55 o 
 -11   5  13       40.09     -113.84    256.10 o 
  -9   5  13      129.44      346.85    261.34 o 
  -7   5  13       45.00      -42.99    234.76 o 
  -5   5  13       56.34      430.58    239.66 o 
  -3   5  13        8.83      232.44    275.17 o 
  -1   5  13      149.34      178.30    237.59 o 
   1   5  13      120.77       34.90    190.54 o 
   3   5  13       48.13       60.09    263.69 o 
   5   5  13       11.59      106.13    285.66 o 
   7   5  13        2.85       72.29    275.24 o 
 -18   0  14      393.60      701.17    432.84 o 
 -16   0  14     2091.49     2226.13    410.19 o 
 -14   0  14     8652.53     8401.20    577.26 o 
 -12   0  14    10796.31     9828.32    566.57 o 
 -10   0  14     3969.88     3876.28    240.13 o 
  -8   0  14     3674.11     3595.33    201.91 o 
  -6   0  14    27397.89    28244.78    793.93 o 
  -4   0  14    99469.80   101348.80   2629.95 o 
  -2   0  14    75815.09    77145.97   2025.88 o 
   0   0  14    12555.07    11766.47    642.20 o 
   2   0  14     4341.98     4152.76    231.55 o 
   4   0  14    16347.18    15706.61    527.41 o 
   6   0  14     7675.47     7888.23    274.33 o 
   8   0  14     9338.26     9316.12    506.65 o 
  10   0  14     2862.46     3812.59    303.33 o 
  12   0  14      727.33      480.35    210.80 o 
  14   0  14      304.95     -120.07    341.82 o 
  16   0  14      219.11      -35.46    411.90 o 
 -19   1  14       71.94       81.39    326.14 o 
 -17   1  14      145.12      153.57    439.03 o 
 -15   1  14       86.01      475.81    250.37 o 
 -13   1  14      108.31     -112.42    154.86 o 
 -11   1  14     2602.24     2545.61    189.01 o 
  -9   1  14     3760.34     3823.94    162.24 o 
  -7   1  14     4558.05     4290.74    237.87 o 
  -5   1  14      138.15      321.19     78.13 o 
  -3   1  14     1636.49     2013.17    287.10 o 
  -1   1  14      165.78      304.39     56.44 o 
   1   1  14     4991.62     4463.44    229.51 o 
   3   1  14     4963.80     5021.97    221.73 o 
   5   1  14     1059.41     1072.27    116.53 o 
   7   1  14       16.30       56.10     98.71 o 
   9   1  14       31.69      221.20    117.68 o 
  11   1  14      103.15      -16.00    209.64 o 
  13   1  14       64.02       38.61    189.79 o 
  15   1  14       73.75      361.91    401.64 o 
 -18   2  14      146.32      -76.19    327.99 o 
 -16   2  14      695.78      573.77    296.97 o 
 -14   2  14     1864.74     2326.80    246.54 o 
 -12   2  14     6970.31     7085.77    314.23 o 
 -10   2  14     4497.40     4467.25    236.53 o 
  -8   2  14     1265.03     1075.27    146.38 o 
  -6   2  14    11051.93    10142.38    282.77 o 
  -4   2  14    20375.16    20812.96    387.06 o 
  -2   2  14    22200.91    21824.99    547.41 o 
   0   2  14    11128.79    11292.95    580.58 o 
   2   2  14     4633.85     4630.31    281.72 o 
   4   2  14     4068.12     4625.12    231.85 o 
   6   2  14     4111.74     4065.64    240.83 o 
   8   2  14     2528.81     2693.98    229.23 o 
  10   2  14     1097.79     1201.09    202.90 o 
  12   2  14      387.25      667.26    203.04 o 
  14   2  14      144.76      135.95    256.69 o 
 -17   3  14      263.94     -132.88    354.00 o 
 -15   3  14       40.90     -186.45    230.06 o 
 -13   3  14        9.01      -73.92    197.21 o 
 -11   3  14      834.19      954.77    203.92 o 
  -9   3  14     4533.52     4102.08    293.90 o 
  -7   3  14     4901.02     5594.68    319.36 o 
  -5   3  14      933.45     1368.71    125.64 o 
  -3   3  14      893.74      854.61    131.11 o 
  -1   3  14     1837.62     1886.87    172.92 o 
   1   3  14     1922.11     2094.54    231.74 o 
   3   3  14     5639.50     6096.79    276.48 o 
   5   3  14     1013.50     1366.71    183.04 o 
   7   3  14      115.81      299.10    212.91 o 
   9   3  14      186.30      381.97    234.27 o 
  11   3  14      327.93      129.49    446.72 o 
  13   3  14       80.40      179.58    369.17 o 
 -14   4  14       33.11      125.95    279.24 o 
 -12   4  14      214.93      245.18    470.44 o 
 -10   4  14     1120.05     1039.06    253.58 o 
  -8   4  14      768.99      615.86    229.77 o 
  -6   4  14      315.88      108.04    196.10 o 
  -4   4  14       47.13      -13.89    185.42 o 
  -2   4  14     1249.74     1255.93    173.80 o 
   0   4  14      285.98        1.49    151.91 o 
   2   4  14     1136.30     1223.08    198.97 o 
   4   4  14      578.64     1132.71    203.07 o 
   6   4  14      185.22      156.55    236.83 o 
   8   4  14       17.54       48.20    248.87 o 
  10   4  14       35.83       66.29    272.26 o 
 -11   5  14       64.21      107.23    257.51 o 
  -9   5  14      147.52      387.29    267.51 o 
  -7   5  14      424.17      720.90    280.30 o 
  -5   5  14      556.81      989.22    278.80 o 
  -3   5  14      367.13      890.88    345.24 o 
  -1   5  14      310.74      110.88    243.22 o 
   1   5  14      343.58      552.15    202.43 o 
   3   5  14      216.19      624.72    317.47 o 
   5   5  14      136.53      231.20    286.48 o 
   7   5  14       57.23      459.37    304.98 o 
 -19   1  15      134.66      -81.34    392.67 o 
 -17   1  15      690.16      883.55    444.37 o 
 -15   1  15     2408.14     2165.09    296.87 o 
 -13   1  15     9331.75     9645.72    367.23 o 
 -11   1  15     9969.75     8823.78    305.07 o 
  -9   1  15     4554.90     4262.00    171.99 o 
  -7   1  15     3056.44     3218.09    169.41 o 
  -5   1  15    10847.47    10391.49    257.64 o 
  -3   1  15    73264.69    78974.98   1469.21 o 
  -1   1  15    52985.94    49200.25    926.50 o 
   1   1  15     9790.42     9008.00    524.19 o 
   3   1  15     3076.30     3587.46    204.39 o 
   5   1  15     7032.25     6794.44    240.22 o 
   7   1  15    11011.04    10734.10    381.26 o 
   9   1  15     2940.31     3445.22    320.16 o 
  11   1  15      998.00     1129.17    200.85 o 
  13   1  15      400.26      329.98    202.48 o 
  15   1  15      131.04      205.95    405.49 o 
 -18   2  15      131.22       58.49    337.24 o 
 -16   2  15       79.63      124.55    274.69 o 
 -14   2  15      168.28      439.22    200.15 o 
 -12   2  15       55.30       30.21    165.34 o 
 -10   2  15     2539.18     2992.61    251.86 o 
  -8   2  15     7123.27     6469.28    494.35 o 
  -6   2  15     4049.14     4198.55    169.40 o 
  -4   2  15       77.95      492.60    145.67 o 
  -2   2  15        4.81       71.19     99.73 o 
   0   2  15     2056.66     1903.20    156.97 o 
   2   2  15     8228.37     8004.21    618.35 o 
   4   2  15     2505.77     2558.07    198.15 o 
   6   2  15      788.88     1024.30    172.69 o 
   8   2  15       74.69      -19.67    162.90 o 
  10   2  15      121.12      231.06    177.50 o 
  12   2  15      110.75      234.09    198.19 o 
  14   2  15       70.23       80.70    215.90 o 
 -17   3  15       45.13     -193.52    350.39 o 
 -15   3  15       78.60     -275.10    221.91 o 
 -13   3  15      493.69      688.96    361.27 o 
 -11   3  15     2276.60     2178.86    267.60 o 
  -9   3  15     3865.53     3669.35    277.43 o 
  -7   3  15     2157.40     1753.57    226.30 o 
  -5   3  15      813.25     1036.87    126.61 o 
  -3   3  15     3058.50     2977.64    185.93 o 
  -1   3  15     2454.81     2605.26    185.81 o 
   1   3  15     4639.32     4207.78    234.11 o 
   3   3  15     2614.72     2899.96    222.52 o 
   5   3  15     1493.07     2081.94    215.78 o 
   7   3  15     1227.95     1351.28    263.63 o 
   9   3  15      158.06      113.46    227.65 o 
  11   3  15      123.14      155.44    264.91 o 
  13   3  15       93.83     -150.05    384.77 o 
 -14   4  15       90.44      278.03    288.96 o 
 -12   4  15       87.36      -72.31    272.61 o 
 -10   4  15      419.39      572.68    250.45 o 
  -8   4  15     1426.92     1490.59    237.59 o 
  -6   4  15     2002.04     2160.27    257.76 o 
  -4   4  15      496.73      490.78    203.47 o 
  -2   4  15      284.05      227.20    145.32 o 
   0   4  15      924.56      759.09    181.22 o 
   2   4  15     1522.30     1827.49    217.45 o 
   4   4  15      997.06     1299.33    217.82 o 
   6   4  15      323.64      572.35    349.73 o 
   8   4  15       89.95      455.66    266.64 o 
  10   4  15       60.74     -335.81    413.39 o 
  -9   5  15       35.09      -70.72    249.33 o 
  -7   5  15      155.67      249.78    241.88 o 
  -5   5  15       82.20       86.87    253.47 o 
  -3   5  15       12.82      367.89    293.11 o 
  -1   5  15       17.80      -92.43    236.81 o 
   1   5  15       93.34      -98.23    186.25 o 
   3   5  15       34.23      226.03    285.55 o 
   5   5  15       38.53       40.58    274.10 o 
   7   5  15       14.45        1.73    297.92 o 
 -18   0  16      310.86       89.30    419.59 o 
 -16   0  16     1100.41     1576.67    412.33 o 
 -14   0  16     4313.30     4422.79    467.45 o 
 -12   0  16    12789.28    11515.23    629.81 o 
 -10   0  16    11609.03     9972.51    373.72 o 
  -8   0  16     2279.58     2411.17    182.94 o 
  -6   0  16     5943.15     5735.55    250.64 o 
  -4   0  16    42364.00    43077.14   1172.03 o 
  -2   0  16    29050.42    26687.92    763.72 o 
   0   0  16    48214.15    50331.58   2138.11 o 
   2   0  16     9431.84     9503.16    639.64 o 
   4   0  16     3013.97     3656.66    564.44 o 
   6   0  16     7417.78     6535.35    254.45 o 
   8   0  16     6080.65     6389.39    277.08 o 
  10   0  16     2288.04     2535.96    224.42 o 
  12   0  16     1010.09     1297.20    272.61 o 
  14   0  16      229.33      339.69    363.19 o 
 -19   1  16       96.53      197.51    338.39 o 
 -17   1  16       75.66      198.17    287.70 o 
 -15   1  16        5.69      195.93    249.51 o 
 -13   1  16      114.15      251.12    175.04 o 
 -11   1  16      592.20      967.07    167.12 o 
  -9   1  16     3674.88     4011.05    265.73 o 
  -7   1  16     6236.72     6121.77    206.08 o 
  -5   1  16       25.00      -30.03     77.45 o 
  -3   1  16      178.54      109.37    160.74 o 
  -1   1  16       15.84      237.08     75.44 o 
   1   1  16     1100.44     1313.56    148.77 o 
   3   1  16     4844.12     4999.44    234.15 o 
   5   1  16     1049.47     1233.16    200.61 o 
   7   1  16        3.85      296.12    134.94 o 
   9   1  16       40.14       56.50    150.50 o 
  11   1  16       29.58     -146.72    169.23 o 
  13   1  16       12.67      -77.42    198.08 o 
  15   1  16       57.74      248.25    424.29 o 
 -18   2  16      226.40       91.30    342.72 o 
 -16   2  16      368.81      354.33    307.40 o 
 -14   2  16     1145.28     1135.53    218.13 o 
 -12   2  16     3850.98     4288.25    273.47 o 
 -10   2  16     5534.51     6131.15    288.04 o 
  -8   2  16     3670.50     3329.54    178.27 o 
  -6   2  16     3622.78     3546.84    199.74 o 
  -4   2  16     8358.71     7318.78    219.92 o 
  -2   2  16    15421.83    15577.50    613.96 o 
   0   2  16    10173.19     9242.68    419.93 o 
   2   2  16     4377.14     4332.07    223.92 o 
   4   2  16     3483.28     3339.38    266.83 o 
   6   2  16     2513.02     2254.06    214.96 o 
   8   2  16     2092.14     1979.12    358.62 o 
  10   2  16     1683.93     1708.86    221.13 o 
  12   2  16      137.43      329.81    209.38 o 
  14   2  16       89.96       12.31    225.40 o 
 -15   3  16      150.10      340.90    276.45 o 
 -13   3  16        7.71      -20.20    232.77 o 
 -11   3  16      294.38      360.85    217.62 o 
  -9   3  16     2183.34     1968.56    392.24 o 
  -7   3  16     5683.17     5975.59    336.17 o 
  -5   3  16     2692.03     2886.63    164.27 o 
  -3   3  16      340.94      468.22    130.07 o 
  -1   3  16      205.43      171.81    160.32 o 
   1   3  16     2771.79     2559.32    209.58 o 
   3   3  16     1546.41     1641.50    192.81 o 
   5   3  16     1413.94     1254.28    196.21 o 
   7   3  16      632.45      574.32    287.77 o 
   9   3  16      100.25      -57.59    229.73 o 
  11   3  16       90.17      281.43    269.94 o 
  13   3  16       72.66      140.73    302.14 o 
 -14   4  16       11.69     -227.73    271.68 o 
 -12   4  16      103.60      -76.69    258.54 o 
 -10   4  16      309.59      242.82    244.22 o 
  -8   4  16      985.03      850.96    248.73 o 
  -6   4  16      453.77      154.36    205.52 o 
  -4   4  16       47.26      134.72    199.17 o 
  -2   4  16      252.73      436.86    158.52 o 
   0   4  16      771.36      899.03    181.64 o 
   2   4  16      553.71      767.66    224.85 o 
   4   4  16      210.67      407.03    188.31 o 
   6   4  16      298.97      251.45    253.36 o 
   8   4  16       49.47      277.77    280.77 o 
  10   4  16       58.58      302.00    293.76 o 
  -9   5  16      147.08       94.83    275.30 o 
  -7   5  16      167.76       51.18    260.80 o 
  -5   5  16      522.32      983.07    316.19 o 
  -3   5  16      402.17      336.70    305.93 o 
  -1   5  16      238.38      324.14    194.06 o 
   1   5  16      141.66      145.44    202.27 o 
   3   5  16      218.47      279.98    296.15 o 
   5   5  16       93.84      167.50    282.03 o 
 -19   1  17      259.05      449.25    350.24 o 
 -17   1  17      362.59      -58.07    287.16 o 
 -15   1  17     1667.76     1634.06    291.56 o 
 -13   1  17     9903.72     9912.51    453.00 o 
 -11   1  17     7147.82     6697.56    366.77 o 
  -9   1  17     5249.92     5405.77    262.23 o 
  -7   1  17     1988.83     2088.43    133.83 o 
  -5   1  17     7290.73     7529.24    216.43 o 
  -3   1  17    26313.18    25099.27    618.39 o 
  -1   1  17    35511.47    33134.66    854.91 o 
   1   1  17     9378.43     8447.78    313.01 o 
   3   1  17     3941.17     4118.57    230.06 o 
   5   1  17     2602.78     2572.66    212.75 o 
   7   1  17     4158.94     3804.56    264.28 o 
   9   1  17     2734.28     2865.54    226.70 o 
  11   1  17      917.43      761.26    204.77 o 
  13   1  17      257.33      193.23    212.77 o 
 -18   2  17      209.79      303.06    351.09 o 
 -16   2  17      819.78      890.38    336.87 o 
 -14   2  17        3.82      -40.13    194.90 o 
 -12   2  17       12.41      131.93    175.19 o 
 -10   2  17      626.14     1030.06    187.20 o 
  -8   2  17     6569.68     6445.17    427.39 o 
  -6   2  17     6863.51     6616.50    259.89 o 
  -4   2  17     1212.15     1819.68    137.16 o 
  -2   2  17       23.18      123.19    116.25 o 
   0   2  17      622.80      741.38    142.71 o 
   2   2  17     2513.44     2711.03    207.95 o 
   4   2  17     2585.80     2401.79    288.45 o 
   6   2  17     1148.92     1426.30    197.58 o 
   8   2  17       70.58      -61.33    267.04 o 
  10   2  17      149.32      114.15    247.18 o 
  12   2  17       63.41     -125.12    203.29 o 
  14   2  17       33.93     -104.02    228.75 o 
 -15   3  17       80.68     -121.04    273.59 o 
 -13   3  17      147.15      240.33    248.17 o 
 -11   3  17     1775.81     1746.99    294.18 o 
  -9   3  17     3018.13     2571.45    279.60 o 
  -7   3  17     2179.82     1611.07    226.49 o 
  -5   3  17      986.56      818.95    133.67 o 
  -3   3  17      840.56      845.19    312.11 o 
  -1   3  17      718.84      813.20    236.59 o 
   1   3  17     4228.76     4601.91    259.65 o 
   3   3  17     1476.05     1423.91    198.02 o 
   5   3  17     1163.14     1740.97    218.85 o 
   7   3  17      363.85      521.26    281.15 o 
   9   3  17      202.59      631.21    410.19 o 
  11   3  17      104.91       16.32    416.81 o 
 -14   4  17      183.25      419.25    310.41 o 
 -12   4  17       91.10      106.67    259.48 o 
 -10   4  17      157.46       -7.42    235.82 o 
  -8   4  17     1199.14     1607.96    255.31 o 
  -6   4  17     1356.90     1415.67    252.68 o 
  -4   4  17      375.54      580.32    223.25 o 
  -2   4  17      730.65      813.72    173.96 o 
   0   4  17      560.37      532.08    179.59 o 
   2   4  17      801.64      746.64    197.92 o 
   4   4  17      938.32     1186.34    222.34 o 
   6   4  17      107.54      685.45    284.10 o 
   8   4  17       95.17      164.23    280.68 o 
  10   4  17       69.99       25.65    285.16 o 
  -9   5  17       67.74      203.64    289.84 o 
  -7   5  17      190.56      394.76    286.14 o 
  -5   5  17       31.26      442.66    277.33 o 
  -3   5  17        8.86     -313.62    303.80 o 
  -1   5  17        0.66        9.44    183.59 o 
   1   5  17       11.13      158.35    206.45 o 
   3   5  17       64.95       43.56    288.14 o 
   5   5  17       44.83      367.37    297.81 o 
 -18   0  18      237.83       90.58    433.69 o 
 -16   0  18      471.60      681.51    381.56 o 
 -14   0  18     2644.35     2722.64    420.44 o 
 -12   0  18    12698.55    11393.88    634.94 o 
 -10   0  18    31107.66    29622.42    877.17 o 
  -8   0  18     1142.32     1374.89    167.78 o 
  -6   0  18     1120.01     1268.51    153.54 o 
  -4   0  18     9443.09     8049.72    305.62 o 
  -2   0  18    40854.18    41321.29   1148.06 o 
   0   0  18    30898.43    28700.04   1344.23 o 
   2   0  18    10117.85     9625.79    678.95 o 
   4   0  18     1278.54     1296.05    214.04 o 
   6   0  18     2278.24     1882.93    251.66 o 
   8   0  18     2630.74     2567.68    432.59 o 
  10   0  18     2045.04     2268.15    232.86 o 
  12   0  18      510.51      733.64    344.39 o 
 -17   1  18       63.10       86.97    475.99 o 
 -15   1  18        3.71      241.92    256.34 o 
 -13   1  18      190.06      341.05    181.80 o 
 -11   1  18       97.75      216.43    174.79 o 
  -9   1  18     1618.54     2059.97    149.18 o 
  -7   1  18     5059.51     4755.38    301.53 o 
  -5   1  18     1713.45     1841.95    123.96 o 
  -3   1  18        5.96      179.39    158.87 o 
  -1   1  18      664.87      897.72    187.83 o 
   1   1  18     1124.69     1381.76    169.71 o 
   3   1  18     2153.95     1843.32    187.04 o 
   5   1  18     1004.28     1258.69    208.05 o 
   7   1  18       36.28      172.10    176.82 o 
   9   1  18       16.70      -65.44    156.66 o 
  11   1  18        1.35     -110.13    183.36 o 
  13   1  18      114.49      159.09    218.61 o 
 -18   2  18      337.14      636.70    367.24 o 
 -16   2  18      141.37      445.96    335.13 o 
 -14   2  18      908.48      484.29    213.98 o 
 -12   2  18     3031.29     3675.38    259.96 o 
 -10   2  18     6344.13     6641.56    462.14 o 
  -8   2  18     5447.58     4721.19    243.36 o 
  -6   2  18     2537.54     2082.48    178.46 o 
  -4   2  18     5025.41     5166.85    244.10 o 
  -2   2  18     8397.42     7447.22    538.33 o 
   0   2  18     7080.45     7133.21    287.06 o 
   2   2  18     2044.11     2181.76    259.82 o 
   4   2  18     2181.87     2349.02    280.52 o 
   6   2  18     1712.96     1842.35    221.51 o 
   8   2  18     1349.69     1274.28    226.51 o 
  10   2  18      418.75      364.23    238.32 o 
  12   2  18      192.25      295.39    275.33 o 
 -15   3  18      326.19      239.27    294.07 o 
 -13   3  18      132.85      108.03    247.74 o 
 -11   3  18       18.98      -93.01    225.59 o 
  -9   3  18      849.58     1178.75    235.64 o 
  -7   3  18     3881.62     3962.76    299.48 o 
  -5   3  18     5904.39     5367.30    238.76 o 
  -3   3  18      860.00      902.72    152.06 o 
  -1   3  18      373.81      392.43    150.30 o 
   1   3  18     1182.78     1031.42    178.26 o 
   3   3  18     2276.15     2356.52    230.04 o 
   5   3  18     1138.69     1434.65    215.46 o 
   7   3  18      246.24      180.79    240.57 o 
   9   3  18      132.09      196.46    268.06 o 
  11   3  18       41.56      346.07    354.22 o 
 -12   4  18       28.29     -221.35    248.69 o 
 -10   4  18      137.51        0.75    255.85 o 
  -8   4  18      703.06      842.82    252.19 o 
  -6   4  18      600.06      442.29    236.39 o 
  -4   4  18      801.95      742.88    196.50 o 
  -2   4  18       13.48       22.66    151.86 o 
   0   4  18      123.53      -86.83    160.92 o 
   2   4  18      157.02      336.02    182.17 o 
   4   4  18      402.04      657.41    215.92 o 
   6   4  18       73.20       75.71    257.30 o 
   8   4  18       54.11      231.58    289.88 o 
  -9   5  18       44.64      462.58    495.65 o 
  -7   5  18      246.46      628.76    304.68 o 
  -5   5  18      443.48      820.99    348.66 o 
  -3   5  18      239.12      775.52    373.44 o 
  -1   5  18      137.30      217.47    194.36 o 
   1   5  18      125.46      106.66    206.74 o 
   3   5  18      108.59      255.22    290.02 o 
   5   5  18       95.84      340.84    345.46 o 
 -17   1  19      311.19      142.45    302.58 o 
 -15   1  19     1009.05     1514.26    293.82 o 
 -13   1  19     2570.19     2996.24    272.66 o 
 -11   1  19    10535.98    10600.65    352.29 o 
  -9   1  19    10532.15    10263.45    453.52 o 
  -7   1  19     4926.70     4851.90    190.88 o 
  -5   1  19     2151.75     2160.75    134.78 o 
  -3   1  19    13818.61    13201.08    604.21 o 
  -1   1  19    24347.91    19150.74   2045.61 o 
   1   1  19    14808.46    13899.69    430.59 o 
   3   1  19     3350.28     3184.11    229.17 o 
   5   1  19     1292.70     1144.86    188.73 o 
   7   1  19     1640.56     1671.57    224.54 o 
   9   1  19     1375.58     2035.47    348.94 o 
  11   1  19      671.00      802.60    281.73 o 
  13   1  19      167.68       26.52    219.48 o 
 -16   2  19      728.97      863.32    356.00 o 
 -14   2  19      115.84        5.19    209.55 o 
 -12   2  19       95.88      184.12    262.35 o 
 -10   2  19        8.59        3.74    204.44 o 
  -8   2  19     2075.29     2309.71    196.91 o 
  -6   2  19     8363.28     8385.28    370.49 o 
  -4   2  19     4430.10     4767.23    238.32 o 
  -2   2  19      247.17      428.80    134.99 o 
   0   2  19       26.03      209.27    150.69 o 
   2   2  19      158.48      246.87    150.56 o 
   4   2  19     3285.75     3303.47    243.70 o 
   6   2  19     1206.25     1324.17    217.02 o 
   8   2  19      219.85     -162.53    231.98 o 
  10   2  19        8.72     -124.28    237.13 o 
  12   2  19       29.90       22.03    334.77 o 
 -15   3  19       96.66      140.63    300.18 o 
 -13   3  19      127.26        2.88    263.11 o 
 -11   3  19      955.87     1344.34    275.28 o 
  -9   3  19     2415.99     3112.75    295.71 o 
  -7   3  19     2078.31     1761.17    251.79 o 
  -5   3  19     1520.28     1166.31    147.25 o 
  -3   3  19      434.83      355.39    146.86 o 
  -1   3  19     3479.75     3458.04    233.58 o 
   1   3  19     1103.69     1308.68    193.24 o 
   3   3  19      968.00      984.77    196.61 o 
   5   3  19      605.18      665.25    205.65 o 
   7   3  19      225.82      670.39    265.07 o 
   9   3  19      164.50      381.90    278.82 o 
  11   3  19       74.17      170.23    292.33 o 
 -12   4  19      140.06      447.60    386.90 o 
 -10   4  19       69.88       99.41    253.46 o 
  -8   4  19      306.36      208.79    234.03 o 
  -6   4  19      797.55     1294.82    272.28 o 
  -4   4  19     1273.71     1845.31    238.84 o 
  -2   4  19      781.51      725.22    177.60 o 
   0   4  19      287.76      226.94    179.10 o 
   2   4  19      260.52      208.26    180.56 o 
   4   4  19      339.63      513.28    215.05 o 
   6   4  19      228.09      543.90    284.20 o 
   8   4  19       62.95     -197.19    283.16 o 
  -7   5  19       97.78     -244.12    272.85 o 
  -5   5  19       92.82      226.79    294.98 o 
  -3   5  19       24.55      505.90    336.70 o 
  -1   5  19        6.10       56.52    194.35 o 
   1   5  19        1.42       86.63    209.96 o 
   3   5  19       30.41      106.89    291.50 o 
 -18   0  20      263.90      615.28    449.07 o 
 -16   0  20      255.29      616.57    386.69 o 
 -14   0  20     1287.60     1211.34    370.88 o 
 -12   0  20    12561.21    11347.73    640.92 o 
 -10   0  20    11704.34    10831.13    545.00 o 
  -8   0  20    11017.26    10276.35    395.31 o 
  -6   0  20     2079.70     2201.88    192.46 o 
  -4   0  20      322.81      337.95    134.80 o 
  -2   0  20    21277.51    20160.60    621.41 o 
   0   0  20    32651.07    31569.66   1491.21 o 
   2   0  20    13298.87    14664.71    882.34 o 
   4   0  20     3245.46     3271.69    498.21 o 
   6   0  20      718.27      549.20    214.69 o 
   8   0  20      965.59      768.48    279.66 o 
  10   0  20     1426.29     1389.21    297.91 o 
 -17   1  20       77.82     -245.56    302.41 o 
 -15   1  20      286.55      731.74    294.18 o 
 -13   1  20       20.47        9.39    183.68 o 
 -11   1  20        0.00      355.08    273.03 o 
  -9   1  20      251.92      538.92    136.95 o 
  -7   1  20      426.78      689.29    120.05 o 
  -5   1  20     3185.34     3297.57    197.82 o 
  -3   1  20      954.82     1844.97    264.16 o 
  -1   1  20       36.39      449.11    203.35 o 
   1   1  20      254.22      282.62    150.24 o 
   3   1  20      584.13      604.09    199.99 o 
   5   1  20       18.05       48.97    166.85 o 
   7   1  20      504.38      493.57    196.61 o 
   9   1  20       30.28      -57.11    210.13 o 
  11   1  20        3.48     -169.10    250.64 o 
  13   1  20       18.08     -173.11    221.13 o 
 -16   2  20      330.42      474.28    484.54 o 
 -14   2  20      278.76      275.23    260.25 o 
 -12   2  20     1367.50     1824.67    275.10 o 
 -10   2  20     4706.19     4962.89    326.23 o 
  -8   2  20     5948.96     6006.63    399.44 o 
  -6   2  20     3675.99     3194.54    341.47 o 
  -4   2  20     2617.80     2573.97    318.04 o 
  -2   2  20     3164.39     2985.92    211.43 o 
   0   2  20     4366.80     4036.18    274.62 o 
   2   2  20     7397.45     6904.73    310.41 o 
   4   2  20     1221.73     1044.90    192.90 o 
   6   2  20      834.37      686.84    210.75 o 
   8   2  20     1038.40      812.08    388.38 o 
  10   2  20      224.83      204.82    259.01 o 
  12   2  20      105.91       35.74    274.50 o 
 -15   3  20      399.90      281.36    299.92 o 
 -13   3  20      407.81      359.75    271.15 o 
 -11   3  20        7.75      427.78    386.05 o 
  -9   3  20      213.01      240.67    299.95 o 
  -7   3  20     1481.87     1754.12    254.03 o 
  -5   3  20     2973.98     3044.31    191.08 o 
  -3   3  20     1230.47     1650.04    210.26 o 
  -1   3  20      742.31     1207.50    189.01 o 
   1   3  20       48.16       75.69    156.91 o 
   3   3  20      758.83      519.77    194.73 o 
   5   3  20      650.24      379.91    249.75 o 
   7   3  20      368.03      585.53    270.53 o 
   9   3  20       67.25     -125.06    375.15 o 
  11   3  20       25.84     -136.79    372.38 o 
 -12   4  20        5.87     -136.05    293.61 o 
 -10   4  20       69.75      160.47    278.99 o 
  -8   4  20      446.94      441.36    240.72 o 
  -6   4  20      757.99      753.07    247.22 o 
  -4   4  20      380.12      687.25    295.44 o 
  -2   4  20      221.19      158.29    167.42 o 
   0   4  20       52.31      -19.54    168.90 o 
   2   4  20      132.71      200.66    191.83 o 
   4   4  20      194.40      300.49    215.06 o 
   6   4  20      106.08      307.84    277.83 o 
   8   4  20       64.81      156.11    297.36 o 
  -7   5  20      121.62      130.12    308.34 o 
  -5   5  20      202.84      390.48    294.41 o 
  -3   5  20      248.85      518.29    342.25 o 
  -1   5  20       98.62      462.52    213.89 o 
   1   5  20      126.96      267.50    223.27 o 
   3   5  20       57.01     -109.15    281.34 o 
 -17   1  21      519.82      625.16    336.56 o 
 -15   1  21      524.17      636.94    293.09 o 
 -13   1  21      564.56      390.66    220.43 o 
 -11   1  21     5366.53     5505.74    275.06 o 
  -9   1  21    13946.22    14219.63    367.12 o 
  -7   1  21     5625.61     5480.39    401.96 o 
  -5   1  21     2243.14     2197.56    179.83 o 
  -3   1  21     4231.75     4131.71    278.24 o 
  -1   1  21     6713.92     6197.09    792.18 o 
   1   1  21    11968.80    10942.04    385.01 o 
   3   1  21     4272.08     4078.40    266.42 o 
   5   1  21     2522.98     2478.97    244.25 o 
   7   1  21      942.26     1063.95    227.89 o 
   9   1  21      606.70      457.79    227.31 o 
  11   1  21      405.58      820.72    289.33 o 
  13   1  21      159.77      505.97    292.06 o 
 -16   2  21      328.82      -35.46    482.40 o 
 -14   2  21      402.94      411.13    273.90 o 
 -12   2  21       24.21      172.68    239.21 o 
 -10   2  21       99.44      -49.63    205.85 o 
  -8   2  21      654.53     1109.39    222.43 o 
  -6   2  21     5600.63     6007.93    279.73 o 
  -4   2  21     2886.78     2582.05    206.98 o 
  -2   2  21      983.85     1364.75    174.37 o 
   0   2  21       63.34       82.32    154.71 o 
   2   2  21      156.41      254.55    159.03 o 
   4   2  21      791.17      416.98    180.21 o 
   6   2  21      646.99      593.05    206.22 o 
   8   2  21      208.21      118.79    212.23 o 
  10   2  21       53.89      328.30    332.21 o 
  12   2  21        6.71       68.26    297.17 o 
 -15   3  21      115.69      267.37    429.84 o 
 -13   3  21      223.59      393.77    294.86 o 
 -11   3  21      253.04      524.38    254.10 o 
  -9   3  21      605.11     1034.47    263.57 o 
  -7   3  21     2176.31     1959.19    256.09 o 
  -5   3  21     1202.30      975.37    210.76 o 
  -3   3  21      770.53      449.03    160.05 o 
  -1   3  21     1420.06     1687.28    211.40 o 
   1   3  21      796.38      668.80    180.35 o 
   3   3  21      630.89      651.19    193.63 o 
   5   3  21      401.90      743.04    216.59 o 
   7   3  21      191.64      230.16    268.76 o 
   9   3  21      124.94      156.79    287.88 o 
 -12   4  21      160.39      142.85    311.71 o 
 -10   4  21      140.62      116.18    283.51 o 
  -8   4  21       53.22      180.22    239.48 o 
  -6   4  21      396.03      365.07    247.27 o 
  -4   4  21     1133.54     1279.02    237.91 o 
  -2   4  21      549.06      901.94    199.75 o 
   0   4  21      262.50      312.62    191.66 o 
   2   4  21      287.27      197.48    202.25 o 
   4   4  21       82.06     -272.36    208.09 o 
   6   4  21      130.52      439.37    292.27 o 
  -5   5  21       90.66      483.42    343.17 o 
  -3   5  21       24.91      146.13    371.73 o 
  -1   5  21        1.47      -49.26    195.39 o 
   1   5  21       11.41      210.99    222.86 o 
 -18   0  22      604.67      893.44    489.24 o 
 -16   0  22      236.53      411.04    392.24 o 
 -14   0  22      844.87      978.05    367.89 o 
 -12   0  22     7985.08     8222.60    551.19 o 
 -10   0  22     5692.84     5837.53    333.85 o 
  -8   0  22     8913.42     8599.10    490.09 o 
  -6   0  22     3150.71     3900.36    246.61 o 
  -4   0  22     1969.95     2026.13    195.21 o 
  -2   0  22     5326.47     5371.32    418.31 o 
   0   0  22    12484.94    10868.32    736.63 o 
   2   0  22     8631.17     9014.35    704.59 o 
   4   0  22     2565.04     2700.84    528.12 o 
   6   0  22      401.72      376.01    405.92 o 
   8   0  22     1242.39     1171.94    305.08 o 
  10   0  22      502.11      982.23    298.47 o 
 -17   1  22       87.55       79.40    319.71 o 
 -15   1  22      674.87      458.78    290.50 o 
 -13   1  22       61.94      -55.19    193.64 o 
 -11   1  22        3.24     -167.44    173.09 o 
  -9   1  22        8.65      324.93    168.74 o 
  -7   1  22      155.33      492.60    154.12 o 
  -5   1  22     2310.42     2423.91    311.39 o 
  -3   1  22     1148.29     1568.65    315.45 o 
  -1   1  22      526.77      800.30    237.49 o 
   1   1  22        4.89      351.39    167.95 o 
   3   1  22        3.02       73.17    172.88 o 
   5   1  22      227.98      226.29    205.71 o 
   7   1  22      123.81     -129.40    193.72 o 
   9   1  22       14.31     -215.91    396.73 o 
  11   1  22       94.44      175.50    285.49 o 
 -16   2  22      419.91      313.62    491.80 o 
 -14   2  22      351.35       86.33    266.67 o 
 -12   2  22      690.05      764.91    258.45 o 
 -10   2  22     2318.89     2693.16    683.65 o 
  -8   2  22     4206.05     4479.27    305.28 o 
  -6   2  22     3448.86     3107.74    228.13 o 
  -4   2  22     1744.81     1300.26    185.24 o 
  -2   2  22     1459.55     1063.35    177.51 o 
   0   2  22     2259.25     2571.95    226.34 o 
   2   2  22     2438.85     2644.86    242.27 o 
   4   2  22     1788.67     1389.76    221.75 o 
   6   2  22      682.98      154.24    265.47 o 
   8   2  22      239.74        9.10    239.70 o 
  10   2  22      219.92      291.60    276.77 o 
 -15   3  22      452.64      771.16    346.65 o 
 -13   3  22      461.18      807.83    362.12 o 
 -11   3  22      155.15      394.77    269.99 o 
  -9   3  22        6.46      256.28    239.33 o 
  -7   3  22      644.67      735.46    233.06 o 
  -5   3  22     1802.35     2161.14    321.36 o 
  -3   3  22     1270.59     1691.52    208.08 o 
  -1   3  22      549.86      561.75    174.92 o 
   1   3  22      338.84      421.35    178.17 o 
   3   3  22      228.96      175.28    186.67 o 
   5   3  22      288.34      329.74    218.55 o 
   7   3  22      233.39      502.01    285.92 o 
   9   3  22       61.70      326.23    493.72 o 
 -12   4  22        1.61      -25.95    301.38 o 
 -10   4  22       20.48      121.07    264.06 o 
  -8   4  22      146.41      196.44    267.20 o 
  -6   4  22      517.87      336.90    263.25 o 
  -4   4  22      326.28      480.01    222.96 o 
  -2   4  22       90.55      107.29    243.21 o 
   0   4  22       14.98      224.99    200.03 o 
   2   4  22      130.10      157.00    203.71 o 
   4   4  22       47.66       44.79    220.89 o 
   6   4  22      113.25      -34.52    279.08 o 
  -3   5  22      136.06       99.98    344.39 o 
  -1   5  22      121.65      331.66    223.71 o 
 -17   1  23      567.29     1217.63    347.90 o 
 -15   1  23      227.26      336.34    294.87 o 
 -13   1  23      432.30      517.19    204.73 o 
 -11   1  23     3474.21     4674.12    347.75 o 
  -9   1  23    13247.03    14524.67    451.91 o 
  -7   1  23     5754.49     5696.86    273.86 o 
  -5   1  23     2067.05     1807.21    191.30 o 
  -3   1  23     1021.89      827.36    163.06 o 
  -1   1  23     4927.33     3834.75    349.60 o 
   1   1  23     5558.48     5216.09    439.84 o 
   3   1  23     2747.27     2771.43    253.42 o 
   5   1  23     1464.35     1742.96    243.62 o 
   7   1  23      494.24      224.93    225.15 o 
   9   1  23      303.29       47.50    239.45 o 
  11   1  23      208.63      373.63    289.40 o 
 -16   2  23      185.20     -333.28    489.24 o 
 -14   2  23      600.47      706.43    302.99 o 
 -12   2  23      232.59      482.07    329.86 o 
 -10   2  23        5.82      104.14    230.68 o 
  -8   2  23      155.75      398.70    177.87 o 
  -6   2  23     1313.89     1168.06    220.43 o 
  -4   2  23     3320.07     2752.67    235.49 o 
  -2   2  23     1637.95     1745.93    254.51 o 
   0   2  23      289.80      198.62    171.20 o 
   2   2  23      345.45      599.32    193.23 o 
   4   2  23      408.53      302.58    195.38 o 
   6   2  23      349.21      -27.29    297.29 o 
   8   2  23      106.01      445.66    262.86 o 
  10   2  23       26.39       16.12    364.26 o 
 -13   3  23      201.38       37.51    288.16 o 
 -11   3  23      113.14      120.20    269.94 o 
  -9   3  23      425.63      847.19    270.19 o 
  -7   3  23     1015.58     1132.20    257.11 o 
  -5   3  23     1046.68      819.62    199.40 o 
  -3   3  23     1780.14     1441.90    207.04 o 
  -1   3  23      431.46      541.88    180.14 o 
   1   3  23      321.78      461.96    185.96 o 
   3   3  23      237.78       87.21    191.33 o 
   5   3  23      126.78      266.68    222.34 o 
   7   3  23      183.33      428.60    283.76 o 
   9   3  23      105.86      422.71    306.53 o 
 -10   4  23       96.27     -160.06    435.83 o 
  -8   4  23       44.47      229.29    254.51 o 
  -6   4  23      255.71      380.49    252.32 o 
  -4   4  23      715.78     1133.20    244.29 o 
  -2   4  23      440.83      708.96    204.51 o 
   0   4  23      190.36      271.42    202.80 o 
   2   4  23       45.10     -291.19    252.23 o 
   4   4  23      116.30      -41.80    269.69 o 
 -16   0  24      623.48      534.96    420.44 o 
 -14   0  24      938.14      824.23    383.70 o 
 -12   0  24      209.38      558.03    357.63 o 
 -10   0  24     6485.43     7049.62    365.09 o 
  -8   0  24    12080.78    12203.14    470.53 o 
  -6   0  24     6078.39     6103.82    311.37 o 
  -4   0  24     1562.30     1400.06    355.07 o 
  -2   0  24     2141.46     2171.44    405.06 o 
   0   0  24     5136.47     5588.84    614.86 o 
   2   0  24     6972.32     6510.06    664.42 o 
   4   0  24     1996.30     2396.62    517.01 o 
   6   0  24      266.78     -279.87    437.11 o 
   8   0  24      593.38     -208.51    478.55 o 
  10   0  24      240.32      285.42    531.54 o 
 -17   1  24       66.49      535.96    351.14 o 
 -15   1  24      233.78      584.52    437.54 o 
 -13   1  24      386.00      418.05    248.75 o 
 -11   1  24       92.04      155.56    235.92 o 
  -9   1  24      826.12      911.42    192.22 o 
  -7   1  24       97.36      613.78    177.51 o 
  -5   1  24     1393.52     1639.14    187.23 o 
  -3   1  24     1254.96     1019.96    175.51 o 
  -1   1  24      775.92      707.15    322.17 o 
   1   1  24       57.63      120.11    361.48 o 
   3   1  24      497.57      478.01    319.68 o 
   5   1  24      233.94     -112.51    212.07 o 
   7   1  24      117.72     -136.57    205.88 o 
   9   1  24       54.39     -268.83    310.98 o 
  11   1  24        6.30     -105.64    294.18 o 
 -16   2  24      476.66     -314.05    519.15 o 
 -14   2  24      253.04       -3.28    288.88 o 
 -12   2  24      385.65      409.37    275.56 o 
 -10   2  24     1129.91     1034.98    271.29 o 
  -8   2  24     3443.68     4188.92    308.75 o 
  -6   2  24     4708.94     5048.49    279.98 o 
  -4   2  24      862.64      565.12    183.63 o 
  -2   2  24      605.01      416.01    250.37 o 
   0   2  24     3255.11     3265.11    259.93 o 
   2   2  24     1561.21     1588.06    248.69 o 
   4   2  24      773.74      525.98    214.37 o 
   6   2  24      367.45      362.99    324.84 o 
   8   2  24      127.73      381.44    283.45 o 
  10   2  24       96.49     -202.57    278.92 o 
 -13   3  24      516.96      595.40    333.48 o 
 -11   3  24      325.51      255.43    288.05 o 
  -9   3  24        7.85     -253.95    250.19 o 
  -7   3  24       24.74      -26.95    235.17 o 
  -5   3  24      850.50      796.56    212.91 o 
  -3   3  24     1960.47     1844.55    215.86 o 
  -1   3  24      654.72      794.40    194.86 o 
   1   3  24      175.73      398.20    201.73 o 
   3   3  24       15.19       64.56    208.09 o 
   5   3  24      170.45       38.38    217.86 o 
   7   3  24      121.30      236.19    288.48 o 
 -10   4  24       16.00     -123.96    283.25 o 
  -8   4  24       53.53      204.78    287.45 o 
  -6   4  24      189.15      207.39    278.83 o 
  -4   4  24      291.24      538.84    241.88 o 
  -2   4  24      157.04      353.87    212.52 o 
   0   4  24       75.42      346.19    218.70 o 
   2   4  24       43.82      109.58    233.80 o 
   4   4  24       52.48       69.96    301.66 o 
 -15   1  25      426.14      110.67    432.84 o 
 -13   1  25      320.67      177.20    252.96 o 
 -11   1  25     1910.95     2275.67    291.81 o 
  -9   1  25     3315.43     3771.59    319.66 o 
  -7   1  25     7896.45     8177.53    330.25 o 
  -5   1  25     4476.06     4603.83    396.53 o 
  -3   1  25      667.58      694.03    171.36 o 
  -1   1  25     1243.23      535.54    261.24 o 
   1   1  25     2312.67     2201.22    354.64 o 
   3   1  25     4712.49     4891.76    321.95 o 
   5   1  25     1195.85      914.63    237.21 o 
   7   1  25      234.39       76.72    234.45 o 
   9   1  25      113.34      107.90    245.25 o 
 -14   2  25      491.80      425.11    359.13 o 
 -12   2  25      461.90      637.21    277.04 o 
 -10   2  25      138.82     -161.62    243.32 o 
  -8   2  25      104.28      225.28    190.64 o 
  -6   2  25       28.73      118.26    175.21 o 
  -4   2  25     1424.21     1320.64    206.56 o 
  -2   2  25     1087.16     1235.57    280.39 o 
   0   2  25      661.37      986.69    205.95 o 
   2   2  25       75.57      -13.00    188.58 o 
   4   2  25       75.51      -30.36    221.57 o 
   6   2  25       42.42     -141.85    242.61 o 
   8   2  25      103.09      263.05    273.02 o 
 -13   3  25      221.97       26.15    670.83 o 
 -11   3  25       15.73       56.43    284.44 o 
  -9   3  25      234.59      312.17    273.42 o 
  -7   3  25      539.54      657.85    250.43 o 
  -5   3  25     1135.09     1047.38    219.97 o 
  -3   3  25     1163.12     1211.91    213.00 o 
  -1   3  25      249.62      354.16    187.98 o 
   1   3  25      255.08      317.17    207.38 o 
   3   3  25      242.84      422.85    225.30 o 
   5   3  25      152.33      -60.94    352.65 o 
   7   3  25       94.52       23.55    286.22 o 
  -8   4  25       53.25      368.00    288.30 o 
  -6   4  25      101.12      289.91    295.76 o 
  -4   4  25      150.97      142.02    226.16 o 
  -2   4  25      451.42      839.07    232.46 o 
   0   4  25      228.85      525.04    221.09 o 
   2   4  25       44.19       88.18    225.14 o 
 -16   0  26      885.85     1158.79    485.82 o 
 -14   0  26      565.14      451.64    389.25 o 
 -12   0  26       84.28      243.98    353.36 o 
 -10   0  26     1622.57     1854.37    270.38 o 
  -8   0  26     7188.14     7807.71    589.22 o 
  -6   0  26     6814.94     5971.25    541.37 o 
  -4   0  26     2984.56     3470.38    481.12 o 
  -2   0  26     1041.60     1158.79    383.70 o 
   0   0  26     1402.88      770.82    431.13 o 
   2   0  26     2284.82     2268.86    516.16 o 
   4   0  26      953.08      681.51    490.52 o 
   6   0  26     1941.93     1909.09    585.80 o 
   8   0  26      212.24      127.33    504.19 o 
  10   0  26       83.73     -361.48    519.57 o 
 -15   1  26       69.49      235.86    440.95 o 
 -13   1  26      377.10      119.35    464.88 o 
 -11   1  26       71.12      123.27    260.27 o 
  -9   1  26       51.64      233.15    185.80 o 
  -7   1  26        0.60      185.55    179.91 o 
  -5   1  26      384.54      628.80    178.57 o 
  -3   1  26      867.90      587.34    175.80 o 
  -1   1  26      430.53       78.77    266.46 o 
   1   1  26       12.89       74.89    278.33 o 
   3   1  26       64.44      156.18    321.53 o 
   5   1  26        3.41      -80.79    214.50 o 
   7   1  26       15.83     -145.42    217.79 o 
   9   1  26       98.54      166.40    332.30 o 
 -14   2  26      373.85      290.24    551.41 o 
 -12   2  26      273.68      244.47    286.84 o 
 -10   2  26      468.35      485.45    261.68 o 
  -8   2  26     1469.15     1744.98    230.63 o 
  -6   2  26     2044.55     2217.01    228.57 o 
  -4   2  26     1620.13     1143.69    201.87 o 
  -2   2  26     1069.15      651.52    284.57 o 
   0   2  26      498.53      459.96    195.40 o 
   2   2  26     1047.63      961.47    225.66 o 
   4   2  26      649.24     1051.69    247.29 o 
   6   2  26      248.24      203.84    253.90 o 
   8   2  26      145.18      566.17    300.49 o 
 -13   3  26      459.38      427.81    332.09 o 
 -11   3  26      356.38      395.37    312.39 o 
  -9   3  26       84.36      434.06    266.83 o 
  -7   3  26       24.50      318.96    245.13 o 
  -5   3  26      362.99      543.40    221.03 o 
  -3   3  26      443.44      813.97    203.75 o 
  -1   3  26      694.21     1055.89    231.88 o 
   1   3  26      233.82      467.36    218.85 o 
   3   3  26       48.37      270.36    222.46 o 
   5   3  26       61.10     -196.32    286.07 o 
  -8   4  26        2.93     -133.73    500.99 o 
  -6   4  26       67.83      247.03    286.77 o 
  -4   4  26      158.59      134.32    229.41 o 
  -2   4  26       95.05      360.28    222.15 o 
   0   4  26      133.59      247.63    233.21 o 
   2   4  26        9.38     -253.47    217.26 o 
 -15   1  27      558.61     1037.44    478.13 o 
 -13   1  27      394.28      200.64    268.89 o 
 -11   1  27      762.72      706.85    268.81 o 
  -9   1  27     1527.65     1841.37    229.04 o 
  -7   1  27     3996.88     4759.40    425.42 o 
  -5   1  27     2438.06     2923.44    344.33 o 
  -3   1  27     1572.80     1574.28    209.11 o 
  -1   1  27      686.46      771.80    282.80 o 
   1   1  27     1049.51      708.51    316.10 o 
   3   1  27     1317.08     1159.25    375.40 o 
   5   1  27      765.40      674.28    240.71 o 
   7   1  27      173.12        1.12    360.38 o 
   9   1  27      157.89     -163.87    263.56 o 
 -14   2  27      288.65      371.29    334.29 o 
 -12   2  27      648.12      459.96    297.56 o 
 -10   2  27      515.56      469.52    305.08 o 
  -8   2  27       37.75       53.49    198.76 o 
  -6   2  27        4.01      332.85    198.11 o 
  -4   2  27      441.04      620.66    214.26 o 
  -2   2  27      521.10      844.07    291.48 o 
   0   2  27      744.55      855.87    216.79 o 
   2   2  27      136.20      374.09    208.86 o 
   4   2  27       19.98       31.71    218.55 o 
   6   2  27       41.70     -123.19    242.81 o 
   8   2  27       22.35     -128.67    282.01 o 
 -11   3  27      125.32      512.38    322.64 o 
  -9   3  27       63.58      317.65    268.07 o 
  -7   3  27      199.88      550.12    268.05 o 
  -5   3  27      715.58      751.82    230.80 o 
  -3   3  27      385.80      404.07    283.31 o 
  -1   3  27      311.47      174.61    205.72 o 
   1   3  27      141.05       10.48    209.48 o 
   3   3  27       52.62       -9.16    229.27 o 
   5   3  27      109.30     -345.95    230.63 o 
  -6   4  27       38.99     -379.29    281.48 o 
  -4   4  27      100.52      362.22    219.16 o 
  -2   4  27      238.30      295.49    227.71 o 
   0   4  27       64.55      120.28    230.79 o 
 -10   0  28      717.16      431.13    372.59 o 
  -8   0  28     3429.69     3158.03    464.88 o 
  -6   0  28     5871.24     5135.06    533.25 o 
  -4   0  28     2968.46     3200.34    478.13 o 
  -2   0  28      272.84      215.78    364.90 o 
   0   0  28      839.25     1010.52    433.26 o 
   2   0  28      908.85     1670.24    515.30 o 
   4   0  28      722.62      256.80    512.74 o 
   6   0  28      586.68      414.89    538.80 o 
   8   0  28      170.92      -63.66    533.25 o 
 -15   1  28       34.96       10.25    474.28 o 
 -13   1  28      278.94       13.11    290.88 o 
 -11   1  28       25.22     -168.42    255.40 o 
  -9   1  28      103.73      171.43    197.30 o 
  -7   1  28       20.96      501.20    198.96 o 
  -5   1  28        3.65       65.22    184.41 o 
  -3   1  28      383.47      669.56    231.94 o 
  -1   1  28      418.21      411.28    290.21 o 
   1   1  28       10.71     -244.81    298.64 o 
   3   1  28       37.67       29.87    363.40 o 
   5   1  28       15.56       40.55    344.30 o 
   7   1  28       40.43     -188.40    248.96 o 
 -12   2  28      278.38      697.63    304.02 o 
 -10   2  28      200.19      117.75    273.89 o 
  -8   2  28     1176.16     1416.33    244.50 o 
  -6   2  28      956.32     1083.84    218.00 o 
  -4   2  28     1076.27     1036.15    218.59 o 
  -2   2  28      759.25      639.47    282.28 o 
   0   2  28      467.27      233.36    314.17 o 
   2   2  28      376.60      204.71    222.04 o 
   4   2  28      256.13     -208.02    234.12 o 
   6   2  28      118.00       68.19    307.91 o 
 -11   3  28      440.87      473.80    331.21 o 
  -9   3  28      195.81      429.63    349.30 o 
  -7   3  28       73.03     -107.70    250.31 o 
  -5   3  28       45.51      138.54    225.26 o 
  -3   3  28      246.99      384.99    231.44 o 
  -1   3  28      418.68      809.44    227.77 o 
   1   3  28      114.60      168.47    222.82 o 
   3   3  28       60.06     -157.18    235.55 o 
 -13   1  29      489.76     1205.04    436.25 o 
 -11   1  29      141.08      253.33    259.22 o 
  -9   1  29      792.93      480.87    208.49 o 
  -7   1  29     2191.15     2511.25    259.60 o 
  -5   1  29     2845.00     2796.79    345.86 o 
  -3   1  29     1367.40     1350.20    308.87 o 
  -1   1  29      375.89       26.14    277.77 o 
   1   1  29      736.44      350.03    321.19 o 
   3   1  29      684.18      446.25    466.80 o 
   5   1  29      340.00       21.41    522.99 o 
   7   1  29      105.47      210.80    416.60 o 
 -12   2  29      509.83      640.24    327.59 o 
 -10   2  29      617.40      516.71    290.86 o 
  -8   2  29       23.54        3.78    223.36 o 
  -6   2  29        2.11        0.23    244.67 o 
  -4   2  29       97.57      675.05    303.23 o 
  -2   2  29      443.16      186.34    287.04 o 
   0   2  29      408.27      701.68    427.71 o 
   2   2  29      142.31        8.49    223.62 o 
   4   2  29        1.76     -125.39    240.87 o 
   6   2  29       10.46     -135.18    410.13 o 
  -9   3  29       56.39      286.61    294.35 o 
  -7   3  29      109.57       37.32    415.74 o 
  -5   3  29      430.83      258.68    229.39 o 
  -3   3  29      206.56      351.05    359.60 o 
  -1   3  29      238.50       36.60    222.49 o 
   1   3  29       77.55       42.15    243.65 o 
   3   3  29       95.53     -162.96    384.86 o 
 -10   0  30      191.55      -25.21    390.96 o 
  -8   0  30     1150.29      497.36    381.56 o 
  -6   0  30     3293.67     3209.31    483.68 o 
  -4   0  30     2512.44     3036.69    525.98 o 
  -2   0  30      964.25      839.18    444.80 o 
   0   0  30      243.32        3.42    441.81 o 
   2   0  30      107.97      -61.53    494.36 o 
   4   0  30     1338.98      800.30    567.86 o 
   6   0  30      283.39     -161.08    506.76 o 
 -13   1  30       31.13     -375.42    309.53 o 
 -11   1  30      223.06      606.91    300.30 o 
  -9   1  30      125.54      105.30    214.58 o 
  -7   1  30       17.02       92.56    697.96 o 
  -5   1  30        1.64      222.80    273.69 o 
  -3   1  30       34.01       15.83    260.27 o 
  -1   1  30       40.18     -254.91    286.46 o 
   1   1  30      234.23      -89.98    726.38 o 
   3   1  30        6.78     -748.28    498.85 o 
   5   1  30        1.09      232.43    385.02 o 
 -12   2  30      358.46      679.42    331.71 o 
 -10   2  30      221.33      189.57    379.64 o 
  -8   2  30      157.21      210.76    266.27 o 
  -6   2  30      751.89     1085.40    239.42 o 
  -4   2  30     1021.51      997.20    228.38 o 
  -2   2  30      452.58      586.29    317.11 o 
   0   2  30      304.57      228.80    338.14 o 
   2   2  30      239.20     -142.66    494.79 o 
   4   2  30      122.42     -359.45    239.63 o 
  -9   3  30      303.75      285.82    304.39 o 
  -7   3  30      138.58      218.18    293.06 o 
  -5   3  30        6.15     -148.79    230.97 o 
  -3   3  30       75.50       45.22    235.76 o 
  -1   3  30      270.37      473.12    458.47 o 
   1   3  30      102.48      -74.12    232.21 o 
 -13   1  31      559.08      784.41    347.74 o 
 -11   1  31      265.76       -6.84    420.44 o 
  -9   1  31      220.73      226.95    291.14 o 
  -7   1  31      467.42      357.78    320.25 o 
  -5   1  31     1711.54     1976.59    697.32 o 
  -3   1  31     1350.25     1690.49    402.93 o 
  -1   1  31      530.61      518.95    325.58 o 
   1   1  31      217.00      374.49    355.83 o 
   3   1  31      246.41        4.57    462.96 o 
   5   1  31      124.72     -108.96    391.68 o 
 -10   2  31      216.21      542.16    313.86 o 
  -8   2  31      174.52      266.89    343.11 o 
  -6   2  31        8.44       43.84    213.59 o 
  -4   2  31        5.48       87.67    217.76 o 
  -2   2  31      149.15      594.33    229.67 o 
   0   2  31      170.29      203.05    330.77 o 
   2   2  31       92.49      -85.58    384.60 o 
  -5   3  31       42.63      217.42    254.36 o 
  -3   3  31      221.37      384.63    265.14 o 
  -1   3  31      120.73     -249.94    314.66 o 
 -10   0  32      180.39      482.83    444.80 o 
  -8   0  32      526.91     -246.54    390.53 o 
  -6   0  32     1226.31      924.21    419.59 o 
  -4   0  32      764.15      312.77    418.74 o 
  -2   0  32      957.30      683.65    470.44 o 
   0   0  32      275.81     -485.82    443.52 o 
   2   0  32      210.28      116.65    508.04 o 
   4   0  32      167.39     -273.89    496.93 o 
 -11   1  32      161.76      611.01    450.35 o 
  -9   1  32      209.98      423.86    295.23 o 
  -7   1  32        2.55      235.51    298.63 o 
  -5   1  32        2.02      188.47    312.90 o 
  -3   1  32        5.82     -110.61    289.97 o 
  -1   1  32       12.38      -68.52    321.84 o 
   1   1  32       61.09     -261.80    329.45 o 
   3   1  32       23.27     -106.28    391.36 o 
 -10   2  32      280.00       57.44    298.92 o 
  -8   2  32      104.96      224.37    294.59 o 
  -6   2  32      232.95      198.60    237.05 o 
  -4   2  32      338.62      513.93    247.03 o 
  -2   2  32      376.84      565.61    369.46 o 
   0   2  32      245.29     -147.32    359.33 o 
   2   2  32       75.46     -194.02    373.66 o 
  -9   1  33       85.10     -160.90    561.02 o 
  -7   1  33      323.64      421.63    330.72 o 
  -5   1  33      778.43      604.56    342.20 o 
  -3   1  33      754.53      513.26    325.29 o 
  -1   1  33      283.27      176.85    324.04 o 
   1   1  33      173.38       54.49    407.41 o 
  -8   2  33      231.38      577.64    306.02 o 
  -6   2  33       47.02      -69.13    348.02 o 
  -4   2  33        4.12     -115.81    316.47 o 
  -2   2  33       21.29      370.95    361.51 o 
   0   2  33       93.21     -158.53    375.40 o 
 -10   0  34      327.50      606.31    479.84 o 
  -8   0  34      187.76      213.21    464.45 o 
  -6   0  34      253.11      384.13    448.22 o 
  -4   0  34      905.21      843.88    503.34 o 
  -2   0  34      562.74      823.80    531.11 o 
   0   0  34      124.30     -455.91    457.19 o 
  -9   1  34       93.01      104.65    302.11 o 
  -7   1  34       63.54      356.10    323.42 o 
  -5   1  34        0.76      -77.73    318.32 o 
  -3   1  34        5.30      -95.55    324.43 o 
  -1   1  34       41.08      345.59    411.90 o 
  -5   1  35      291.08      420.60    350.16 o 
  -3   1  35      378.02      300.17    327.33 o 
                                                 
